# Supplementary material for: Tracing founder haplotypes of Japanese apple varieties: application in genomic prediction and genome-wide association study
Source: Hortic Res. 2021 Mar 1;8:49. doi: 10.1038/s41438-021-00485-3 (PMC7917097; doi:10.1038/s41438-021-00485-3)
Supplement: Supplementary file 2 — Supplementary data [file 41438_2021_485_MOESM2_ESM.xlsx]

## Sheet: DataS1
Supplementary Data. SNP marker information in this study.
Marker name	Chromosome	Order	GD Genome v1.0p		GDDH13 Genome v1.1		Integrated map of ‘Fuji’ × ‘Golden Delicious (GD)’
			Chromosome	Position (bp)	Chromosome	Position (bp)	Mapping	Chromosome	Position (cM)
SNP_FB_0313817	1	1	chr15	39368047	Chr01	2085514	✓	1	10.647
RosBREEDSNP_SNP_TC_3094248_Lg1_02894_MAF50_285661_exon1	1	2	chr1	3094248	NA	NA	✓	1	10.647
RosBREEDSNP_SNP_GA_3099492_Lg1_02894_MAF40_411283_exon1	1	3	chr1	3099492	NA	NA	×	-	-
SNP_FB_0411238	1	4	chr1	3580852	Chr01	5582573	✓	1	10.647
SNP_FB_0411240	1	5	chr1	3582136	Chr01	5581289	×	-	-
SNP_FB_0411246	1	6	chr1	3584875	Chr01	5578550	✓	1	10.647
SNP_FB_0400909	1	7	chr17	20787391	Chr01	1490223	✓	1	10.647
SNP_FB_0400910	1	8	chr17	20787938	Chr01	1489676	✓	1	12.387
SNP_FB_0400919	1	9	chr17	20792074	Chr01	1485540	✓	1	10.647
SNP_FB_1089803	1	10	NA	NA	NA	NA	✓	1	10.647
SNP_FB_1079904	1	11	NA	NA	Chr01	166229	✓	1	10.647
SNP_FB_0400921	1	12	chr17	20793749	Chr01	1483881	✓	1	10.647
RosBREEDSNP_SNP_CT_5940163_Lg1_00152_MAF50_1642197_exon1	1	13	chr1	5944514	Chr01	849179	✓	1	10.647
SNP_FB_0197405	1	14	chr13	29004148	Chr01	292000	✓	1	12.458
SNP_FB_0197414	1	15	chr13	29005816	Chr01	290348	✓	1	12.321
SNP_FB_0197433	1	16	chr13	29010613	Chr01	285568	✓	1	12.458
SNP_FB_0197753	1	17	chr13	29227847	Chr01	5773411	✓	1	12.458
SNP_FB_0197756	1	18	chr13	29228065	Chr01	5773629	✓	1	10.647
SNP_FB_0197759	1	19	chr13	29228366	Chr01	5773930	✓	1	12.458
SNP_FB_0197766	1	20	chr13	29230435	Chr01	5776006	✓	1	12.458
SNP_FB_0197767	1	21	chr13	29230616	Chr01	5776187	✓	1	12.458
SNP_FB_1079972	1	22	NA	NA	Chr01	1080409	✓	1	10.647
SNP_FB_1079977	1	23	NA	NA	Chr01	1077995	✓	1	12.199
SNP_FB_0409675	1	24	chr1	1906	Chr01	367886	✓	1	12.458
SNP_FB_0409694	1	25	chr1	102676	Chr01	439820	✓	1	12.458
RosBREEDSNP_SNP_AC_121548_Lg1_00288_MAF30_MDP0000151845_exon1	1	26	chr1	121548	Chr01	7625019	×	-	-
RosBREEDSNP_SNP_AC_180528_Lg1_00288_MAF40_302606_exon1	1	27	chr1	180528	NA	NA	×	-	-
SNP_FB_0530079	1	28	chr3	16878446	Chr01	6204218	✓	1	12.458
SNP_FB_0530061	1	29	chr3	16873809	Chr01	6208865	✓	1	12.458
SNP_FB_0530052	1	30	chr3	16869597	Chr01	6213075	✓	1	12.458
SNP_FB_0530049	1	31	chr3	16868803	Chr01	6213850	✓	1	12.458
SNP_FB_1035153	1	32	NA	NA	Chr01	6495773	✓	1	12.458
SNP_FB_0764324	1	33	chr8	31604940	Chr01	6658270	✓	1	12.458
SNP_FB_0763984	1	34	NA	NA	Chr01	6786395	✓	1	12.458
SNP_FB_0763988	1	35	NA	NA	Chr01	6784254	✓	1	12.458
SNP_FB_0764006	1	36	NA	NA	Chr01	6781273	✓	1	12.458
SNP_FB_0764008	1	37	NA	NA	Chr01	6780870	✓	1	12.321
SNP_FB_1111605	1	38	NA	NA	Chr01	7213876	✓	1	12.458
SNP_FB_1111607	1	39	NA	NA	Chr01	7213485	✓	1	12.458
SNP_FB_0463466	1	40	chr2	9590633	Chr01	7794827	✓	1	10.647
SNP_FB_0463467	1	41	chr2	9590653	Chr01	7794847	✓	1	12.458
SNP_FB_0463492	1	42	chr2	9595998	Chr01	7800192	×	-	-
SNP_FB_0953652	1	43	chr2	9650317	Chr01	7859638	✓	1	12.458
SNP_FB_0953660	1	44	chr2	9653060	Chr01	7862383	✓	1	12.458
SNP_FB_0464008	1	45	chr2	10041071	Chr01	8288747	✓	1	12.996
SNP_FB_0464009	1	46	chr2	10041197	Chr01	8288873	✓	1	12.996
SNP_FB_0464018	1	47	chr2	10043765	Chr01	8291440	✓	1	10.647
SNP_FB_0464035	1	48	chr2	10045868	Chr01	8293543	×	-	-
SNP_FB_0464041	1	49	chr2	10047072	Chr01	8294747	✓	1	12.996
SNP_FB_0411206	1	50	chr1	2753380	Chr01	8382971	✓	1	10.647
SNP_FB_0411211	1	51	chr1	2755697	Chr01	8380794	✓	1	12.996
SNP_FB_0411213	1	52	chr1	2755895	Chr01	8380596	✓	1	12.996
SNP_FB_0411216	1	53	chr1	2758496	Chr01	8377959	✓	1	12.996
SNP_FB_0411217	1	54	chr1	2758618	Chr01	8377837	✓	1	12.996
SNP_FB_1099420	1	55	NA	NA	Chr01	8713506	✓	1	12.996
SNP_FB_0673800	1	56	chr6	22976901	Chr01	8958022	✓	1	11.464
SNP_FB_0673802	1	57	chr6	22977079	Chr01	8958200	✓	1	13.481
SNP_FB_0673806	1	58	chr6	22977745	Chr01	8958866	✓	1	15.124
SNP_FB_0673808	1	59	chr6	22978012	Chr01	8959133	✓	1	14.216
SNP_FB_0673809	1	60	chr6	22978094	Chr01	8959215	✓	1	14.216
SNP_FB_1004093	1	61	NA	NA	Chr01	9339140	✓	1	16.906
SNP_FB_0411306	1	62	chr1	3961216	Chr01	9608055	✓	1	16.906
SNP_FB_0411310	1	63	chr1	3962665	Chr01	9606555	✓	1	14.467
SNP_FB_1114720	1	64	chr3	39310927	Chr01	10525128	✓	1	14.467
SNP_FB_1114722	1	65	chr3	39312427	Chr01	10523630	✓	1	14.467
SNP_FB_1114723	1	66	chr3	39312428	Chr01	10523629	✓	1	14.467
SNP_FB_0938917	1	67	chr1	4329637	Chr01	10340536	×	-	-
SNP_FB_0411409	1	68	chr1	4439378	Chr01	10265237	✓	1	14.467
SNP_FB_1099992	1	69	NA	NA	Chr01	10689866	✓	1	14.746
SNP_FB_1021083	1	70	NA	NA	Chr01	10665774	✓	1	14.746
SNP_FB_1021084	1	71	NA	NA	Chr01	10665237	✓	1	14.746
SNP_FB_1021087	1	72	NA	NA	Chr01	10664547	✓	1	14.746
SNP_FB_1021088	1	73	NA	NA	Chr01	10664276	✓	1	14.746
SNP_FB_0976787	1	74	NA	NA	Chr01	10625174	✓	1	12.61
SNP_FB_0411478	1	75	chr1	4741555	Chr01	10785803	✓	1	16.906
SNP_FB_0411479	1	76	chr1	4742136	Chr01	10786384	✓	1	16.906
SNP_FB_0411487	1	77	chr1	4746349	Chr01	10790519	✓	1	14.746
SNP_FB_0411488	1	78	chr1	4746398	Chr01	10790568	✓	1	14.746
RosBREEDSNP_SNP_AG_4746500_Lg1_MDP0000213515_MAF40_MDP0000213515_exon1	1	79	chr1	4746500	Chr01	10790670	✓	1	12.61
SNP_FB_0411491	1	80	chr1	4747484	Chr01	10791654	✓	1	16.906
SNP_FB_0411493	1	81	chr1	4747690	Chr01	10791858	×	-	-
SNP_FB_0411697	1	82	chr1	5232915	Chr01	11632053	×	-	-
SNP_FB_0411698	1	83	chr1	5233060	Chr01	11631908	✓	1	14.746
SNP_FB_0411700	1	84	chr1	5233184	Chr01	11631784	×	-	-
SNP_FB_0939067	1	85	chr1	5276006	Chr01	11578504	✓	1	16.906
SNP_FB_0939068	1	86	chr1	5276985	Chr01	11577494	×	-	-
SNP_FB_0939070	1	87	chr1	5277791	Chr01	11576687	✓	1	14.746
SNP_FB_0411947	1	88	chr1	5666408	NA	NA	×	-	-
GDsnp00152	1	89	NA	NA	Chr01	11967574	✓	1	16.906
SNP_FB_0671554	1	90	chr6	21370247	Chr01	12211970	✓	1	13.916
SNP_FB_0671576	1	91	chr6	21376076	Chr01	12217799	✓	1	15.988
SNP_FB_1049454	1	92	NA	NA	Chr01	11911452	✓	1	16.906
SNP_FB_0415487	1	93	chr1	7495082	Chr01	12124741	✓	1	15.988
SNP_FB_0415504	1	94	chr1	7498188	Chr01	12127847	✓	1	16.8
SNP_FB_0415507	1	95	chr1	7498814	Chr01	12128473	×	-	-
SNP_FB_0415516	1	96	chr1	7500728	Chr01	12130389	✓	1	16.8
SNP_FB_0415526	1	97	chr1	7503559	Chr01	12133220	✓	1	13.916
GDsnp02428	1	98	chr1	8772723	Chr01	11396890	✓	1	16.8
SNP_FB_0416997	1	99	chr1	8784428	Chr01	11385169	✓	1	15.988
SNP_FB_0417000	1	100	chr1	8787043	Chr01	11382553	×	-	-
SNP_FB_0417007	1	101	chr1	8788661	Chr01	11380952	✓	1	16.8
RosBREEDSNP_SNP_AC_8789324_Lg1_02428_MAF30_21164_exon1	1	102	chr1	8789324	Chr01	11380289	×	-	-
SNP_FB_1108208	1	103	NA	NA	Chr01	12989414	✓	1	16.454
SNP_FB_1108214	1	104	NA	NA	Chr01	12987281	✓	1	16.454
SNP_FB_0079679	1	105	NA	NA	Chr01	13434781	✓	1	16.905
SNP_FB_0079713	1	106	NA	NA	Chr01	13431974	✓	1	16.905
SNP_FB_0079717	1	107	NA	NA	Chr01	13431469	✓	1	16.905
SNP_FB_0079718	1	108	NA	NA	Chr01	13431437	✓	1	16.8
SNP_FB_0079751	1	109	NA	NA	Chr01	13426194	✓	1	16.8
SNP_FB_0418589	1	110	chr1	10939646	NA	NA	✓	1	16.18
SNP_FB_0418563	1	111	chr1	10947317	Chr01	13650486	✓	1	17.143
SNP_FB_0418565	1	112	chr1	10948016	Chr01	13651185	✓	1	16.905
SNP_FB_0418576	1	113	chr1	10949546	Chr01	13652715	✓	1	16.8
SNP_FB_0418586	1	114	chr1	10950967	Chr01	13654136	×	-	-
RosBREEDSNP_SNP_TC_9351463_Lg1_00703_MAF20_MDP0000661406_exon4	1	115	chr1	9351463	Chr01	14186989	✓	1	16.961
SNP_FB_0417197	1	116	chr1	9494571	Chr01	14353814	✓	1	16.8
SNP_FB_0417203	1	117	chr1	9496241	Chr01	14355484	✓	1	16.961
GDsnp02580	1	118	chr1	9497527	Chr01	14356770	✓	1	16.961
SNP_FB_0417208	1	119	chr1	9500621	Chr01	14359857	✓	1	18.264
SNP_FB_0417642	1	120	chr1	9877059	NA	NA	✓	1	18.272
SNP_FB_0417637	1	121	chr1	9907444	Chr01	14590141	×	-	-
RosBREEDSNP_SNP_CA_9907051_Lg1_RosCOS404_MAF20_MDP0000384319_exon1	1	122	chr1	9908358	Chr01	14591055	✓	1	18.272
SNP_FB_0417939	1	123	NA	NA	Chr01	14794635	✓	1	18.998
SNP_FB_0417946	1	124	NA	NA	NA	NA	✓	1	19.251
SNP_FB_0448193	1	125	chr2	21879	Chr01	15385176	✓	1	18.039
SNP_FB_0448219	1	126	chr2	32859	Chr01	15371979	✓	1	18.039
SNP_FB_0448220	1	127	chr2	32916	Chr01	15371922	✓	1	18.039
SNP_FB_0419286	1	128	NA	NA	Chr01	15854508	✓	1	19.347
SNP_FB_0419285	1	129	chr1	11484477	Chr01	15854565	✓	1	19.347
SNP_FB_0419287	1	130	chr1	11484712	Chr01	15854329	✓	1	19.347
RosBREEDSNP_SNP_GA_11485470_Lg1_01815_MAF20_864893_exon1	1	131	chr1	11485470	Chr01	15853568	×	-	-
RosBREEDSNP_SNP_AC_11489706_Lg1_01815_MAF40_873112_exon1	1	132	chr1	11489706	Chr01	15845579	×	-	-
RosBREEDSNP_SNP_GA_11499061_Lg1_01815_MAF30_516837_exon4	1	133	chr1	11499061	Chr01	15837211	×	-	-
RosBREEDSNP_SNP_AG_11503910_Lg1_01815_MAF40_1621735_exon8	1	134	chr1	11503910	Chr01	15832516	×	-	-
GDsnp01815	1	135	chr1	11505701	Chr01	15830725	✓	1	19.347
RosBREEDSNP_SNP_AG_11508677_Lg1_01815_MAF50_1661682_exon1	1	136	chr1	11508677	Chr01	15827102	✓	1	19.347
RosBREEDSNP_SNP_TC_11532952_Lg1_01815_MAF50_1682832_exon5	1	137	chr1	11532952	Chr01	15807659	×	-	-
RosBREEDSNP_SNP_TC_12356741_Lg1_02334_MAF20_1681645_exon3	1	138	chr1	12356741	Chr07	19694296	×	-	-
SNP_FB_0419751	1	139	chr1	12189441	Chr01	16669549	✓	1	20.982
SNP_FB_0419753	1	140	chr1	12189979	Chr01	16670087	×	-	-
SNP_FB_0419754	1	141	chr1	12190100	Chr01	16670208	×	-	-
GDsnp00420	1	142	chr1	12194353	Chr01	16674471	✓	1	21.539
RosBREEDSNP_SNP_CT_12194485_Lg1_00420_MAF40_1648508_exon1	1	143	chr1	12194485	Chr01	16674603	✓	1	20.982
SNP_FB_0419771	1	144	chr1	12195278	Chr01	16675410	✓	1	22.026
GDsnp02334	1	145	chr1	12355443	Chr01	16938182	✓	1	22.561
SNP_FB_0420062	1	146	chr1	12358132	Chr01	16940872	×	-	-
SNP_FB_0420063	1	147	chr1	12358750	Chr01	16941490	×	-	-
SNP_FB_0420066	1	148	chr1	12360024	Chr01	16942764	✓	1	20.982
RosBREEDSNP_SNP_TC_12382050_Lg1_02334_MAF40_MDP0000219571_exon3	1	149	chr1	12382050	Chr01	16968607	✓	1	20.982
RosBREEDSNP_SNP_GA_12390423_Lg1_02334_MAF30_1653937_exon6	1	150	chr1	12390423	Chr07	19661491	✓	1	20.982
SNP_FB_0937887	1	151	NA	NA	NA	NA	✓	1	24.706
SNP_FB_0937902	1	152	NA	NA	Chr01	17149408	✓	1	24.706
SNP_FB_0937905	1	153	NA	NA	Chr01	17150322	✓	1	22.561
SNP_FB_0937906	1	154	NA	NA	Chr01	17150927	✓	1	25.501
SNP_FB_0420880	1	155	chr1	13032797	Chr01	17433771	×	-	-
SNP_FB_0420881	1	156	chr1	13032850	Chr01	17433718	✓	1	23.556
SNP_FB_0420884	1	157	chr1	13033168	Chr01	17433400	✓	1	23.556
SNP_FB_0420891	1	158	chr1	13033665	Chr01	17432903	✓	1	26.81
SNP_FB_0420895	1	159	chr1	13034590	Chr01	17431979	✓	1	23.556
SNP_FB_0420896	1	160	chr1	13034987	Chr01	17431586	✓	1	23.556
SNP_FB_0420898	1	161	chr1	13035269	Chr01	17431304	✓	1	23.556
SNP_FB_0420902	1	162	chr1	13036319	Chr01	17430254	✓	1	23.556
RosBREEDSNP_SNP_GA_13037789_Lg1_01494_MAF30_840712_exon1	1	163	chr1	13037789	Chr01	17428781	×	-	-
SNP_FB_0420924	1	164	chr1	13042307	Chr01	17424263	✓	1	23.556
RosBREEDSNP_SNP_CT_13068176_Lg1_01494_MAF50_MDP0000298776_exon4	1	165	chr1	13068176	Chr01	17384001	✓	1	26.81
SNP_FB_0420128	1	166	chr1	12645873	Chr01	17890981	✓	1	23.556
SNP_FB_0420129	1	167	chr1	12645888	Chr01	17890966	✓	1	25.774
SNP_FB_0420130	1	168	chr1	12646312	Chr01	17890548	✓	1	23.556
SNP_FB_0420150	1	169	chr1	12650401	Chr01	17886408	✓	1	25.904
SNP_FB_0420170	1	170	chr1	12652520	Chr01	17883047	✓	1	25.904
SNP_FB_0535505	1	171	chr3	22909596	Chr01	18021905	✓	1	23.556
SNP_FB_0421614	1	172	chr1	13873036	Chr01	18110442	✓	1	23.556
SNP_FB_0421620	1	173	chr1	13877026	Chr01	18114339	✓	1	23.556
SNP_FB_0421625	1	174	chr1	13878348	Chr01	18115661	✓	1	26.81
SNP_FB_0421626	1	175	chr1	13878440	Chr01	18115753	×	-	-
SNP_FB_0421635	1	176	chr1	13879406	Chr01	18116719	✓	1	25.904
SNP_FB_0421638	1	177	chr1	13880055	Chr01	18117370	✓	1	23.556
RosBREEDSNP_SNP_CT_14001081_Lg1_01889_MAF20_MDP0000824791_exon1	1	178	chr1	14001081	Chr01	18223616	×	-	-
GDsnp01889	1	179	chr1	14018015	NA	NA	✓	1	23.556
RosBREEDSNP_SNP_TG_14148062_Lg1_01058_MAF10_1670627_exon2	1	180	chr1	14148062	Chr01	18413404	×	-	-
RosBREEDSNP_SNP_AG_14154922_Lg1_01058_MAF30_1682312_exon1	1	181	chr1	14154291	Chr01	18442594	✓	1	24.28
SNP_FB_0422075	1	182	chr1	14157652	Chr01	18445949	✓	1	24.28
SNP_FB_0422076	1	183	chr1	14157703	Chr01	18446000	✓	1	27.388
SNP_FB_0422078	1	184	chr1	14158134	Chr01	18446431	✓	1	29.048
SNP_FB_0422079	1	185	chr1	14158194	Chr01	18446491	×	-	-
SNP_FB_0422080	1	186	chr1	14158385	Chr01	18446682	×	-	-
SNP_FB_0422081	1	187	chr1	14158562	Chr01	18446859	×	-	-
SNP_FB_0941503	1	188	NA	NA	Chr01	18607071	✓	1	24.28
SNP_FB_0941510	1	189	NA	NA	Chr01	18608153	✓	1	24.28
SNP_FB_0941512	1	190	NA	NA	Chr01	18608556	✓	1	24.28
SNP_FB_0941531	1	191	NA	NA	NA	NA	✓	1	24.28
SNP_FB_0423029	1	192	NA	NA	Chr01	18851213	✓	1	28.068
SNP_FB_0423030	1	193	NA	NA	NA	NA	✓	1	28.068
RosBREEDSNP_SNP_GA_14519247_Lg1_RosCOS2921_MAF50_476406_exon1	1	194	chr1	14519247	Chr01	18855069	✓	1	28.068
SNP_FB_0423031	1	195	chr1	14521238	Chr01	18857061	×	-	-
RosBREEDSNP_SNP_AG_14529153_Lg1_RosCOS2921_MAF30_59140_exon1	1	196	chr1	14529153	Chr01	18864975	✓	1	28.068
RosBREEDSNP_SNP_GA_14545022_Lg1_RosCOS2921_MAF10_504165_exon1	1	197	chr1	14545022	Chr01	18880622	×	-	-
RosBREEDSNP_SNP_GT_14657993_Lg1_RosCOS1779_MAF30_MDP0000119296_exon1	1	198	chr8	7173884	Chr01	18963688	✓	1	28.068
RosBREEDSNP_SNP_TG_14699213_Lg1_RosCOS1779_MAF50_MDP0000321447_exon9	1	199	chr1	14674523	Chr01	19015680	✓	1	28.068
RosBREEDSNP_SNP_CT_14708397_Lg1_RosCOS1779_MAF40_343966_exon1	1	200	chr1	14683707	NA	NA	✓	1	28.068
SNP_FB_0423239	1	201	chr1	14691878	Chr01	18978631	✓	1	28.068
RosBREEDSNP_SNP_CT_14662213_Lg1_RosCOS1779_MAF30_MDP0000321450_exon1	1	202	chr1	14692046	Chr01	18978799	✓	1	28.068
GDsnp01500	1	203	chr1	14788339	NA	NA	✓	1	29.004
RosBREEDSNP_SNP_TC_14798027_Lg1_01500_MAF50_67147_exon1	1	204	chr1	14791583	Chr01	19150492	✓	1	29.004
SNP_FB_0423612	1	205	chr1	14831098	Chr01	19184967	✓	1	29.004
SNP_FB_0423614	1	206	chr1	14831399	Chr01	19185268	✓	1	29.004
SNP_FB_0423615	1	207	chr1	14831514	Chr01	19185383	✓	1	29.004
SNP_FB_0423617	1	208	chr1	14831681	Chr01	19185550	✓	1	29.004
SNP_FB_0423624	1	209	chr1	14833556	Chr01	19187425	×	-	-
SNP_FB_0423631	1	210	chr1	14835286	Chr01	19189219	✓	1	29.004
RosBREEDSNP_SNP_GA_14836061_Lg1_01500_MAF40_1621531_exon3	1	211	chr1	14836061	Chr01	19189994	✓	1	29.004
SNP_FB_0423637	1	212	chr1	14836205	Chr01	19190138	✓	1	29.004
SNP_FB_1080640	1	213	NA	NA	Chr01	19104460	✓	1	29.004
SNP_FB_1080641	1	214	NA	NA	Chr01	19104680	✓	1	29.004
SNP_FB_0974443	1	215	NA	NA	NA	NA	✓	1	29.004
SNP_FB_0974448	1	216	NA	NA	Chr01	19705173	✓	1	29.004
SNP_FB_0974449	1	217	NA	NA	Chr01	19705241	✓	1	29.004
SNP_FB_0974460	1	218	NA	NA	Chr01	19706490	✓	1	29.004
SNP_FB_0424557	1	219	chr1	15852045	Chr01	20066532	✓	1	29.004
SNP_FB_0424558	1	220	chr1	15852117	Chr01	20066604	×	-	-
SNP_FB_0424562	1	221	chr1	15853729	Chr01	20068215	✓	1	29.004
SNP_FB_0424563	1	222	chr1	15853818	Chr01	20068304	✓	1	29.004
SNP_FB_0942380	1	223	NA	NA	Chr01	20967809	✓	1	31.655
SNP_FB_0425610	1	224	NA	NA	Chr01	20777694	✓	1	31.655
SNP_FB_0425611	1	225	NA	NA	Chr01	20777805	✓	1	31.655
SNP_FB_0425614	1	226	NA	NA	Chr01	20778048	✓	1	31.655
SNP_FB_1010776	1	227	NA	NA	Chr01	21019029	✓	1	31.449
SNP_FB_1010758	1	228	NA	NA	Chr01	21021722	✓	1	31.506
SNP_FB_1010756	1	229	NA	NA	Chr01	21022451	✓	1	31.655
SNP_FB_1010747	1	230	NA	NA	Chr01	21027552	✓	1	31.028
RosBREEDSNP_SNP_AC_16467823_Lg1_00107_MAF20_MDP0000182344_exon2	1	231	chr1	16467823	Chr01	20781330	✓	1	31.051
RosBREEDSNP_SNP_GA_16501559_Lg1_00107_MAF30_1618955_exon2	1	232	chr1	16501559	Chr01	20844625	✓	1	31.051
RosBREEDSNP_SNP_CT_16623809_Lg1_02538_MAF50_MDP0000163421_exon1	1	233	chr1	16623809	Chr01	20976313	✓	1	31.655
SNP_FB_0425787	1	234	chr1	16624826	Chr01	20977330	×	-	-
SNP_FB_0425788	1	235	chr1	16624905	Chr01	20977409	✓	1	31.655
SNP_FB_0425793	1	236	chr1	16626322	Chr01	20978826	✓	1	31.655
GDsnp02538	1	237	chr1	16654917	Chr01	21043490	✓	1	31.655
SNP_FB_0497574	1	238	chr2	34669898	Chr01	21247946	✓	1	31.051
RosBREEDSNP_SNP_AG_17233926_Lg1_RosCOS3372_MAF30_1683554_exon2	1	239	chr1	17233926	Chr01	21500721	✓	1	31.258
SNP_FB_0426232	1	240	chr1	17234549	Chr01	21501344	✓	1	31.258
SNP_FB_0426233	1	241	chr1	17234739	Chr01	21501534	×	-	-
RosBREEDSNP_SNP_AG_17236158_Lg1_RosCOS3372_MAF30_45786_exon1	1	242	chr1	17236158	Chr01	21502953	✓	1	31.258
RosBREEDSNP_SNP_GA_17238705_Lg1_RosCOS3372_MAF10_180981_exon1	1	243	chr1	17238705	Chr01	21505500	×	-	-
SNP_FB_0426240	1	244	chr1	17238808	Chr01	21505603	✓	1	31.258
RosBREEDSNP_SNP_CT_17242135_Lg1_RosCOS3372_MAF20_616940_exon1	1	245	chr1	17242135	Chr01	21508930	✓	1	31.258
RosBREEDSNP_SNP_CT_17245435_Lg1_RosCOS3372_MAF10_1674115_exon1	1	246	chr1	17245435	Chr01	21512230	✓	1	31.258
RosBREEDSNP_SNP_TC_17274400_Lg1_RosCOS3372_MAF40_MDP0000637622_exon1	1	247	chr1	17274400	Chr01	21538084	✓	1	31.258
SNP_FB_0942698	1	248	NA	NA	Chr01	21660267	✓	1	31.258
SNP_FB_0426471	1	249	chr1	17411819	Chr01	21644858	✓	1	31.258
SNP_FB_0426498	1	250	chr1	17415387	Chr01	21648426	×	-	-
SNP_FB_1113057	1	251	NA	NA	Chr01	21893392	✓	1	33.073
SNP_FB_0942974	1	252	chr1	17804559	Chr01	22042173	✓	1	34.212
SNP_FB_0942979	1	253	chr1	17806408	Chr01	22044027	×	-	-
SNP_FB_0942990	1	254	chr1	17808335	Chr01	22045955	✓	1	34.259
SNP_FB_0942992	1	255	chr1	17808765	Chr01	22046385	✓	1	34.259
SNP_FB_0427282	1	256	chr1	17866718	Chr01	22103678	✓	1	32.736
SNP_FB_0427284	1	257	chr1	17867061	Chr01	22104022	✓	1	32.736
SNP_FB_0427287	1	258	chr1	17868522	Chr01	22105483	✓	1	34.212
RosBREEDSNP_SNP_GT_17869158_Lg1_00440_MAF30_MDP0000190950_exon2	1	259	chr1	17869158	Chr01	22106117	✓	1	32.736
SNP_FB_0427291	1	260	chr1	17869317	Chr01	22106276	×	-	-
RosBREEDSNP_SNP_TC_17871172_Lg1_00440_MAF30_1636772_exon2	1	261	chr1	17871172	Chr01	22108130	✓	1	32.736
SNP_FB_0427296	1	262	chr1	17871967	Chr01	22108925	✓	1	33.773
SNP_FB_0427306	1	263	chr1	17875887	Chr01	22112790	×	-	-
RosBREEDSNP_SNP_CT_17876384_Lg1_00440_MAF10_360249_exon1	1	264	chr1	17876384	Chr07	25215058	✓	1	32.736
RosBREEDSNP_SNP_GA_17878675_Lg1_00440_MAF10_1638976_exon6	1	265	chr1	17878675	Chr01	22115578	✓	1	32.386
RosBREEDSNP_SNP_TG_17880738_Lg1_00440_MAF20_944294_exon1	1	266	chr1	17880738	Chr01	22117641	×	-	-
RosBREEDSNP_SNP_AC_17882923_Lg1_00440_MAF40_1646533_exon1	1	267	chr1	17882923	Chr01	22119826	✓	1	32.736
RosBREEDSNP_SNP_TC_17912183_Lg1_00440_MAF40_1634418_exon1	1	268	chr1	17912183	Chr01	22149045	×	-	-
SNP_FB_0427457	1	269	chr1	17916153	Chr01	22153013	✓	1	33.592
SNP_FB_0427459	1	270	chr1	17916266	Chr01	22153126	✓	1	33.592
SNP_FB_0427463	1	271	chr1	17919378	Chr01	22157982	✓	1	34.212
RosBREEDSNP_SNP_CT_17921038_Lg1_00440_MAF50_527792_exon4	1	272	chr1	17921038	Chr01	22158967	✓	1	34.212
SNP_FB_0427467	1	273	chr1	17922830	Chr01	22160758	×	-	-
SNP_FB_0427470	1	274	chr1	17923570	Chr01	22161498	✓	1	34.212
SNP_FB_0427472	1	275	chr1	17924321	Chr01	22162250	✓	1	34.212
SNP_FB_0427473	1	276	chr1	17924388	Chr01	22162317	✓	1	34.782
RosBREEDSNP_SNP_GT_18064090_Lg1_01783_MAF50_708296_exon1	1	277	chr1	18064090	Chr01	22285020	✓	1	34.856
RosBREEDSNP_SNP_AG_18067488_Lg1_01783_MAF40_MDP0000211915_exon1	1	278	chr1	18067488	Chr01	22288417	✓	1	34.856
GDsnp01783	1	279	chr1	18093626	Chr01	22310290	✓	1	35.997
RosBREEDSNP_SNP_GA_18093819_Lg1_01783_MAF10_1653849_exon8	1	280	chr1	18093819	Chr01	22310483	✓	1	34.856
SNP_FB_0428214	1	281	chr1	18246891	Chr01	24141098	✓	1	35.9
SNP_FB_0428218	1	282	chr1	18247814	Chr01	24142021	×	-	-
SNP_FB_0428219	1	283	chr1	18247929	Chr01	24142136	✓	1	37.259
SNP_FB_0428220	1	284	chr1	18247997	Chr01	24142204	✓	1	35.9
SNP_FB_0428229	1	285	chr1	18251095	Chr01	24145247	✓	1	36.142
SNP_FB_0428244	1	286	chr1	18253285	Chr01	24147432	✓	1	36.142
SNP_FB_0428250	1	287	chr1	18254413	Chr01	24148560	✓	1	35.9
SNP_FB_0428254	1	288	chr1	18254748	Chr01	24148895	✓	1	35.9
RosBREEDSNP_SNP_CT_18714053_Lg1_00183_MAF10_MDP0000284030_exon7	1	289	chr1	18714053	Chr01	24188698	✓	1	36.142
GDsnp00183	1	290	chr1	18716420	Chr01	24191068	✓	1	35.9
RosBREEDSNP_SNP_GT_18719697_Lg1_00183_MAF20_MDP0000284030_exon1	1	291	chr1	18719697	Chr01	24194353	✓	1	37.143
SNP_FB_0429155	1	292	chr1	19638376	NA	NA	✓	1	36.142
SNP_FB_0429180	1	293	chr1	19645264	Chr01	22607688	×	-	-
SNP_FB_0429181	1	294	chr1	19645432	Chr01	22607520	×	-	-
SNP_FB_0429182	1	295	chr1	19645727	Chr01	22607225	✓	1	37.114
SNP_FB_0429189	1	296	chr1	19646302	Chr01	22606638	×	-	-
SNP_FB_0429192	1	297	chr1	19646534	Chr01	22606406	✓	1	37.143
RosBREEDSNP_SNP_GA_18791535_Lg1_02731_MAF40_MDP0000186097_exon1	1	298	chr1	18791535	Chr01	22717183	✓	1	37.048
RosBREEDSNP_SNP_CT_18794918_Lg1_02731_MAF30_1632516_exon5	1	299	chr1	18794918	Chr01	22720581	✓	1	37.114
SNP_FB_0428718	1	300	chr1	18832051	Chr01	22757324	×	-	-
SNP_FB_0428720	1	301	chr1	18832481	Chr01	22757754	✓	1	37.114
SNP_FB_0428721	1	302	chr1	18832629	Chr01	22757902	✓	1	37.143
SNP_FB_0428723	1	303	chr1	18833070	Chr01	22758342	✓	1	38.604
SNP_FB_0428724	1	304	chr1	18833479	Chr01	22758751	✓	1	38.604
SNP_FB_0428726	1	305	chr1	18833783	Chr01	22759055	✓	1	38.604
SNP_FB_0428728	1	306	chr1	18834445	Chr01	22759719	×	-	-
GDsnp02731	1	307	chr1	18836633	Chr01	22761906	✓	1	38.604
SNP_FB_0428750	1	308	chr1	18840774	Chr01	22766916	×	-	-
GDsnp02302	1	309	chr1	20918246	Chr13	12256833	✓	1	39.712
SNP_FB_0429975	1	310	chr1	20935611	Chr01	23296138	✓	1	39.712
SNP_FB_0429978	1	311	chr1	20935994	Chr01	23296521	✓	1	39.712
SNP_FB_0429980	1	312	chr1	20936288	Chr01	23296815	×	-	-
SNP_FB_0429981	1	313	chr1	20936592	Chr01	23297119	✓	1	39.712
SNP_FB_0429982	1	314	chr1	20936687	Chr01	23297214	✓	1	39.712
SNP_FB_0429988	1	315	chr1	20937619	Chr01	23298147	✓	1	37.859
SNP_FB_0429994	1	316	chr1	20939187	Chr01	23299714	✓	1	37.859
SNP_FB_0430001	1	317	chr1	20940931	Chr01	23301458	✓	1	37.859
RosBREEDSNP_SNP_TC_20951649_Lg1_02302_MAF50_MDP0000470227_exon1	1	318	chr1	20951649	Chr01	23296682	✓	1	39.712
SNP_FB_0429278	1	319	chr1	20259840	Chr01	23359799	✓	1	40.703
SNP_FB_0429300	1	320	chr1	20263331	Chr01	23363290	✓	1	40.703
SNP_FB_0429307	1	321	chr1	20266255	Chr01	23366214	×	-	-
SNP_FB_0431170	1	322	chr1	21877737	Chr01	23578926	✓	1	41.444
SNP_FB_0431171	1	323	chr1	21877892	Chr01	23578771	✓	1	41.444
SNP_FB_0431172	1	324	chr1	21877968	Chr01	23578695	×	-	-
SNP_FB_0431177	1	325	chr1	21879142	Chr01	23577520	✓	1	40.964
SNP_FB_0431150	1	326	chr1	21890858	Chr01	23585059	×	-	-
SNP_FB_0431151	1	327	chr1	21892264	Chr01	23583652	×	-	-
SNP_FB_0431157	1	328	chr1	21893722	Chr01	23582194	✓	1	40.964
SNP_FB_0431160	1	329	chr1	21894627	Chr01	23581289	×	-	-
GDsnp00250	1	330	chr1	21895494	Chr01	23580422	✓	1	41.073
SNP_FB_0943665	1	331	chr1	21704863	Chr01	23812271	✓	1	40.964
SNP_FB_0943667	1	332	chr1	21705062	Chr01	23812072	✓	1	41.156
SNP_FB_0943679	1	333	chr1	21709062	Chr01	23808359	✓	1	40.964
SNP_FB_0943697	1	334	chr1	21711840	Chr01	23805579	×	-	-
SNP_FB_0943710	1	335	chr1	21713479	Chr01	23803940	✓	1	40.964
SNP_FB_0943711	1	336	chr1	21713524	NA	NA	×	-	-
SNP_FB_0943472	1	337	NA	NA	Chr01	24487679	✓	1	44.513
SNP_FB_0943473	1	338	NA	NA	Chr01	24486182	✓	1	43.155
SNP_FB_0943474	1	339	NA	NA	NA	NA	✓	1	44.896
SNP_FB_0943486	1	340	NA	NA	Chr01	24482406	✓	1	44.513
SNP_FB_0943493	1	341	NA	NA	Chr01	24479947	✓	1	43.155
RosBREEDSNP_SNP_TC_21289759_Lg1_02518_MAF20_1636950_exon6	1	342	chr1	21289759	Chr07	28011656	✓	1	44.168
RosBREEDSNP_SNP_AG_21291785_Lg1_02518_MAF30_1687981_exon1	1	343	chr1	21291785	Chr01	24617312	✓	1	44.168
GDsnp02518	1	344	chr1	21321006	Chr01	24589104	✓	1	44.513
SNP_FB_0430238	1	345	chr1	21325215	Chr01	24584869	✓	1	44.168
SNP_FB_0430239	1	346	chr1	21325401	Chr01	24584683	✓	1	44.513
SNP_FB_0430240	1	347	chr1	21325486	Chr01	24584598	✓	1	44.513
SNP_FB_0430246	1	348	chr1	21325887	Chr01	24584197	✓	1	43.521
SNP_FB_0430249	1	349	chr1	21326262	Chr01	24583822	✓	1	43.521
RosBREEDSNP_SNP_CA_21327009_Lg1_02518_MAF40_1678261_exon1	1	350	chr1	21327009	Chr01	24583075	✓	1	43.521
SNP_FB_0430251	1	351	chr1	21327335	Chr01	24582749	✓	1	44.513
SNP_FB_0430261	1	352	chr1	21329744	Chr01	24580340	✓	1	44.168
SNP_FB_0432789	1	353	chr1	23130968	Chr01	24796572	✓	1	45.73
SNP_FB_0432792	1	354	chr1	23131271	Chr01	24796875	✓	1	45.73
SNP_FB_0432796	1	355	chr1	23132346	Chr01	24797949	✓	1	46.085
RosBREEDSNP_SNP_CT_23134240_Lg1_109586__109586_exon1	1	356	chr1	23134240	Chr01	24799843	✓	1	46.085
SNP_FB_0432801	1	357	chr1	23134861	Chr01	24800457	✓	1	46.085
SNP_FB_0432803	1	358	chr1	23135186	Chr01	24800784	✓	1	44.513
RosBREEDSNP_SNP_CT_25721098_Lg1_00087_MAF10_755773_exon1	1	359	chr1	25721098	Chr01	24335834	×	-	-
MDP0000394192	1	360	chr1	23249487	Chr01	24946860	✓	1	45.382
SNP_FB_0433265	1	361	chr1	23458185	Chr01	25137261	×	-	-
SNP_FB_0433266	1	362	chr1	23458244	Chr01	25137320	✓	1	46.429
SNP_FB_0433269	1	363	chr1	23461680	Chr01	25140756	×	-	-
SNP_FB_0433272	1	364	chr1	23464054	Chr01	25143152	×	-	-
SNP_FB_0433278	1	365	chr1	23464897	Chr01	25143995	×	-	-
SNP_FB_0433285	1	366	chr1	23466624	Chr01	25145722	✓	1	46.429
SNP_FB_0433287	1	367	chr1	23467321	Chr01	25146419	✓	1	46.429
RosBREEDSNP_SNP_GA_35787897_Lg1_241489_MAF30_241489_exon1	1	368	chr1	35801502	Chr01	25552470	✓	1	46.429
SNP_FB_0945097	1	369	chr1	26207417	Chr01	25991698	✓	1	46.874
SNP_FB_0945105	1	370	chr1	26209461	Chr01	25993750	✓	1	46.874
SNP_FB_0945108	1	371	chr1	26209721	Chr01	25994010	✓	1	46.874
SNP_FB_0434423	1	372	chr1	24202117	Chr16	20666377	×	-	-
SNP_FB_0434438	1	373	chr1	24203523	Chr16	20664971	×	-	-
SNP_FB_0250474	1	374	chr14	27984826	NA	NA	✓	1	48.525
SNP_FB_0250486	1	375	chr14	27988168	NA	NA	✓	1	48.525
SNP_FB_0435779	1	376	chr1	26242193	Chr01	24262949	✓	1	47.758
RosBREEDSNP_SNP_TC_26256055_Lg1_00674_MAF30_968230_exon1	1	377	chr1	26256055	Chr01	24271298	✓	1	47.758
GDsnp00674	1	378	chr1	26261589	Chr01	24276833	✓	1	47.458
RosBREEDSNP_SNP_TG_26262680_Lg1_00674_MAF40_1669479_exon3	1	379	chr1	26262680	Chr01	24277924	✓	1	46.874
SNP_FB_0436465	1	380	NA	NA	Chr01	26273649	✓	1	49.065
SNP_FB_0436472	1	381	NA	NA	Chr01	26274638	✓	1	49.031
SNP_FB_0436482	1	382	NA	NA	Chr01	26276785	✓	1	49.031
SNP_FB_0436484	1	383	NA	NA	Chr01	26277455	✓	1	49.031
SNP_FB_0436491	1	384	NA	NA	Chr01	26278661	✓	1	49.031
SNP_FB_0436495	1	385	NA	NA	Chr01	26279310	✓	1	49.065
GDsnp00107	1	386	NA	NA	Chr01	26328463	✓	1	49.975
SNP_FB_0436910	1	387	chr1	26726348	Chr01	26505782	✓	1	50.391
SNP_FB_0436912	1	388	chr1	26727038	Chr01	26506469	✓	1	50.951
SNP_FB_0436914	1	389	chr1	26727415	Chr01	26506846	✓	1	50.391
SNP_FB_0436917	1	390	chr1	26727757	Chr01	26507187	✓	1	50.391
SNP_FB_0436919	1	391	chr1	26728135	NA	NA	✓	1	51.33
SNP_FB_0436921	1	392	chr1	26728616	Chr01	26508070	✓	1	51.33
RosBREEDSNP_SNP_AG_26729463_Lg1_01228_MAF30_459491_exon1	1	393	chr1	26729463	Chr01	26508915	×	-	-
SNP_FB_0436926	1	394	chr1	26730294	Chr01	26509746	×	-	-
SNP_FB_0436927	1	395	chr1	26730867	Chr01	26510316	✓	1	50.951
SNP_FB_0436932	1	396	chr1	26731420	Chr01	26510869	✓	1	50.391
SNP_FB_0436937	1	397	chr1	26732667	Chr01	26512116	×	-	-
RosBREEDSNP_SNP_GT_26734911_Lg1_01228_MAF50_MDP0000236938_exon8	1	398	chr1	26734911	Chr01	26515078	✓	1	51.33
SNP_FB_0436943	1	399	chr1	26735246	Chr01	26515427	✓	1	50.951
RosBREEDSNP_SNP_AG_26743462_Lg1_01228_MAF20_477610_exon1	1	400	chr1	26743462	Chr01	26591793	×	-	-
SNP_FB_0437642	1	401	chr1	27056015	Chr01	26829862	✓	1	56.108
SNP_FB_0437644	1	402	chr1	27056134	Chr01	26829981	✓	1	53.676
SNP_FB_0437661	1	403	chr1	27060499	Chr01	26834346	✓	1	56.108
RosBREEDSNP_SNP_AG_27060614_Lg1_01693_MAF40_1665698_exon2	1	404	chr1	27060614	Chr01	26834461	✓	1	52.29
SNP_FB_0437662	1	405	chr1	27060753	Chr01	26834600	✓	1	53.676
SNP_FB_0437666	1	406	chr1	27061224	Chr01	26835071	✓	1	53.676
SNP_FB_0437669	1	407	chr1	27061773	Chr01	26835620	✓	1	53.676
SNP_FB_0437680	1	408	chr1	27063008	Chr01	26836854	×	-	-
SNP_FB_0437687	1	409	chr1	27064661	Chr01	26838507	✓	1	53.3
SNP_FB_0437692	1	410	chr1	27065248	Chr01	26839094	✓	1	54.093
RosBREEDSNP_SNP_GA_27072261_Lg1_01693_MAF20_MDP0000165729_exon1	1	411	chr1	27072261	Chr01	26846205	×	-	-
RosBREEDSNP_SNP_AG_27095198_Lg1_01693_MAF30_332314_exon1	1	412	chr1	27095198	Chr01	26870224	✓	1	53.302
GDsnp01693	1	413	chr1	27104702	Chr01	26879708	✓	1	54.093
SNP_FB_0945847	1	414	NA	NA	Chr01	26985559	✓	1	55.014
SNP_FB_0945909	1	415	NA	NA	Chr01	27443670	✓	1	58.918
SNP_FB_0945907	1	416	NA	NA	Chr01	27443907	✓	1	58.918
SNP_FB_0945902	1	417	NA	NA	Chr01	27445722	✓	1	56.579
SNP_FB_0945897	1	418	NA	NA	Chr01	27447528	✓	1	60.263
SNP_FB_0438218	1	419	chr1	28200501	NA	NA	✓	1	57.937
SNP_FB_0438220	1	420	chr1	28201508	Chr01	27464795	✓	1	56.579
SNP_FB_0438222	1	421	chr1	28201600	Chr01	27464703	✓	1	57.937
SNP_FB_0438233	1	422	chr1	28204889	NA	NA	✓	1	60.263
SNP_FB_0438227	1	423	chr1	28218278	Chr01	27463116	✓	1	60.263
RosBREEDSNP_SNP_TC_29120475_Lg1_10005_MAF20_486377_exon2	1	424	chr1	29121486	Chr01	27754359	✓	1	59.803
Rvi6_42M10SP6_R193	1	425	chr1	29125809	Chr01	27750033	×	-	-
RosBREEDSNP_SNP_GA_29128835_Lg1_10005_MAF10_326880_exon1	1	426	chr1	29129846	Chr01	27745994	✓	1	58.682
SNP_FB_0439059	1	427	chr1	29153599	Chr01	27728004	✓	1	60.757
SNP_FB_0439060	1	428	chr1	29153851	Chr01	27727752	×	-	-
SNP_FB_0439065	1	429	chr1	29154290	Chr01	27727313	✓	1	60.757
SNP_FB_0439066	1	430	chr1	29154455	Chr01	27727148	✓	1	60.757
SNP_FB_0439071	1	431	chr1	29154820	Chr01	27726783	✓	1	59.803
SNP_FB_0439075	1	432	chr1	29155368	Chr01	27726235	✓	1	60.757
SNP_FB_0439076	1	433	chr1	29155470	Chr01	27726133	✓	1	59.803
SNP_FB_0439088	1	434	chr1	29157362	Chr01	27724251	✓	1	59.803
RosBREEDSNP_SNP_CA_29158464_Lg1_10005_MAF40_519911_exon1	1	435	chr1	29158464	Chr01	27723149	✓	1	58.682
SNP_FB_0439095	1	436	chr1	29160107	Chr01	27721823	✓	1	59.803
SNP_FB_0439106	1	437	chr1	29162537	Chr01	27717859	✓	1	58.682
RosBREEDSNP_SNP_CT_29163276_Lg1_10005_MAF20_MDP0000660336_exon1	1	438	chr1	29163276	Chr01	27717121	✓	1	58.682
RosBREEDSNP_SNP_TC_29167924_Lg1_10005_MAF30_MDP0000175063_exon5	1	439	chr1	29167924	Chr01	27712431	✓	1	58.682
SNP_FB_0440719	1	440	NA	NA	Chr11	28004958	✓	1	60.757
SNP_FB_0440721	1	441	NA	NA	Chr11	28004241	✓	1	60.757
SNP_FB_0440740	1	442	chr1	30216624	NA	NA	×	-	-
RosBREEDSNP_SNP_AC_30246914_Lg1_CXE4_MAF50_MDP0000473154_exon2	1	443	chr1	30248590	NA	NA	✓	1	60.757
RosBREEDSNP_SNP_CA_30410856_Lg1_00782_MAF30_25733_exon1	1	444	chr1	30410856	Chr07	32322488	✓	1	60.757
SNP_FB_0441006	1	445	chr1	30411286	Chr01	28379141	✓	1	60.757
GDsnp00782	1	446	chr1	30411500	NA	NA	✓	1	60.757
SNP_FB_0441008	1	447	chr1	30411601	Chr01	28379456	×	-	-
SNP_FB_0441010	1	448	chr1	30411933	Chr01	28379790	✓	1	60.757
SNP_FB_0441015	1	449	chr1	30412539	Chr01	28380396	✓	1	60.757
SNP_FB_0441017	1	450	chr1	30412638	Chr01	28380495	×	-	-
SNP_FB_0441028	1	451	chr1	30414516	Chr01	28382373	×	-	-
SNP_FB_0441029	1	452	chr1	30414854	Chr01	28382710	×	-	-
RosBREEDSNP_SNP_AG_30494924_Lg1_250444__250444_exon2	1	453	chr1	30494924	Chr01	28470057	×	-	-
SNP_FB_0441415	1	454	chr1	30750421	Chr01	28682677	×	-	-
SNP_FB_0441428	1	455	chr1	30753466	Chr01	28685721	×	-	-
SNP_FB_0441431	1	456	chr1	30754266	Chr01	28686521	×	-	-
SNP_FB_0441434	1	457	chr1	30754868	Chr01	28687123	✓	1	60.368
SNP_FB_0441437	1	458	chr1	30755883	Chr01	28688138	×	-	-
MdSOC1_like	1	459	chr1	31335115	Chr01	29231762	×	-	-
SNP_FB_0442048	1	460	chr1	31355301	Chr01	29251417	×	-	-
SNP_FB_0442066	1	461	chr1	31358890	Chr01	29255006	×	-	-
RosBREEDSNP_SNP_GA_31359482_Lg1_327822_MAF50_327822_exon5	1	462	chr1	31359482	Chr01	29255597	✓	1	62.801
RosBREEDSNP_SNP_AG_31359569_Lg1_327822__327822_exon5	1	463	chr1	31359569	Chr01	29255684	✓	1	62.801
SNP_FB_0442079	1	464	chr1	31364397	Chr01	29272007	×	-	-
SNP_FB_0442328	1	465	chr1	31526820	Chr01	29423322	×	-	-
SNP_FB_0442329	1	466	chr1	31528164	Chr01	29424666	×	-	-
RosBREEDSNP_SNP_GA_31531477_Lg1_327214_MAF40_327214_exon1	1	467	chr1	31531477	Chr01	29427979	✓	1	63.892
SNP_FB_0442341	1	468	chr1	31535494	Chr01	29431996	×	-	-
SNP_FB_0442342	1	469	chr1	31536218	Chr01	29432720	×	-	-
RosBREEDSNP_SNP_AG_31626705_Lg1_00583_MAF40_MDP0000288458_exon4	1	470	chr1	31626705	Chr01	29526479	✓	1	63.892
RosBREEDSNP_SNP_CT_31642444_Lg1_00583_MAF50_178942_exon1	1	471	chr1	31642444	Chr01	29542504	✓	1	63.892
SNP_FB_0442473	1	472	chr1	31656916	Chr01	29556973	✓	1	63.892
RosBREEDSNP_SNP_CT_31657598_Lg1_00583_MAF40_422699_exon1	1	473	chr1	31657598	Chr01	29557655	✓	1	63.892
SNP_FB_0442475	1	474	chr1	31658883	Chr01	29558940	✓	1	63.892
RosBREEDSNP_SNP_CA_31659789_Lg1_00583_MAF20_422814_exon1	1	475	chr1	31659789	Chr01	29559846	×	-	-
SNP_FB_0442481	1	476	chr1	31660513	Chr01	29560570	✓	1	63.892
SNP_FB_0442482	1	477	chr1	31660610	Chr01	29560667	×	-	-
SNP_FB_0442483	1	478	chr1	31660866	Chr01	29560923	×	-	-
RosBREEDSNP_SNP_CT_31681861_Lg1_00583_MAF30_1623756_exon3	1	479	chr1	31681861	Chr01	29581870	×	-	-
MdBFTb	1	480	chr1	31715446	Chr01	29615249	×	-	-
RosBREEDSNP_SNP_CT_31736133_Lg1_325795_MAF50_325795_exon2	1	481	chr1	31736134	Chr01	29635265	✓	1	66.17
RosBREEDSNP_SNP_GT_31736288_Lg1_325795_MAF20_325795_exon2	1	482	chr1	31736289	Chr01	29635420	×	-	-
RosBREEDSNP_SNP_CT_31941783_Lg1_RosCOS2794_MAF10_1683106_exon1	1	483	chr1	31941783	Chr01	29807779	×	-	-
SNP_FB_0442963	1	484	chr1	31942967	Chr01	29808963	×	-	-
SNP_FB_0442966	1	485	chr1	31943741	Chr01	29809735	×	-	-
SNP_FB_0442968	1	486	chr1	31945193	Chr01	29811187	×	-	-
SNP_FB_0444691	1	487	chr1	33788710	Chr01	30161589	✓	1	65.174
SNP_FB_0444693	1	488	chr1	33789649	Chr01	30162528	×	-	-
SNP_FB_0444698	1	489	chr1	33791026	NA	NA	×	-	-
SNP_FB_0444702	1	490	chr1	33791667	Chr01	30164547	✓	1	65.174
SNP_FB_0444707	1	491	chr1	33792692	Chr01	30165568	×	-	-
SNP_FB_0444714	1	492	chr1	33796576	Chr01	30169414	✓	1	65.174
SNP_FB_1082254	1	493	NA	NA	Chr01	30255503	✓	1	66.33
SNP_FB_0946982	1	494	chr1	34023478	Chr01	30401023	×	-	-
SNP_FB_0946984	1	495	chr1	34023895	Chr01	30401440	✓	1	68.467
SNP_FB_0946989	1	496	chr1	34024868	Chr01	30402413	×	-	-
SNP_FB_0946997	1	497	chr1	34028124	Chr01	30405683	×	-	-
SNP_FB_0947004	1	498	chr1	34030446	Chr01	30408005	✓	1	68.467
SNP_FB_0947015	1	499	chr1	34032781	Chr01	30410346	✓	1	68.467
RosBREEDSNP_SNP_AG_34190828_Lg1_01678_MAF10_MDP0000272336_exon1	1	500	chr1	34190828	Chr01	30620983	✓	1	70.057
SNP_FB_0445358	1	501	chr1	34191985	Chr01	30622139	✓	1	70.057
SNP_FB_0445359	1	502	chr1	34192095	Chr01	30622249	✓	1	70.057
SNP_FB_0445360	1	503	chr1	34192253	Chr01	30622407	✓	1	70.057
SNP_FB_0445366	1	504	chr1	34193998	Chr01	30624152	✓	1	70.057
SNP_FB_0445367	1	505	chr1	34194172	Chr01	30624326	×	-	-
RosBREEDSNP_SNP_AG_34453757_Lg1_02371_MAF20_MDP0000286439_exon1	1	506	chr1	34453757	Chr01	30888786	×	-	-
RosBREEDSNP_SNP_TC_34421998_Lg1_19307__19307_exon2	1	507	chr1	34421998	Chr01	30868114	✓	1	70.457
RosBREEDSNP_SNP_TC_34439805_Lg1_02371_MAF40_MDP0000282186_exon3	1	508	chr1	34438610	Chr01	30874967	✓	1	70.457
RosBREEDSNP_SNP_CT_34470881_Lg1_02371_MAF20_566613_exon1	1	509	chr1	34470881	Chr01	30902936	×	-	-
SNP_FB_0445931	1	510	chr1	34473559	Chr01	30905630	✓	1	70.457
SNP_FB_0445933	1	511	chr1	34473807	Chr01	30905879	✓	1	70.457
SNP_FB_0445935	1	512	chr1	34474536	Chr01	30906608	✓	1	70.457
SNP_FB_0445936	1	513	chr1	34474640	Chr01	30906712	×	-	-
SNP_FB_0445938	1	514	chr1	34475248	Chr01	30907320	✓	1	70.457
SNP_FB_0445939	1	515	chr1	34475300	Chr01	30907372	✓	1	70.457
GDsnp02371	1	516	chr1	34482935	Chr01	30914623	✓	1	70.457
RosBREEDSNP_SNP_TG_34487221_Lg1_02371_MAF10_MDP0000194123_exon7	1	517	chr1	34487221	Chr01	30920651	×	-	-
SNP_FB_0446508	1	518	chr1	34849082	Chr01	31292303	×	-	-
SNP_FB_0446516	1	519	chr1	34855136	Chr01	31298363	×	-	-
RosBREEDSNP_SNP_AC_34510440_Lg1_02371_MAF50_1642607_exon7	1	520	chr1	34510440	Chr01	30943508	×	-	-
RosBREEDSNP_SNP_AG_35422934_Lg1_02092_MAF20_7047_exon1	1	521	chr1	34671615	Chr01	31120115	×	-	-
SNP_FB_0446904	1	522	chr1	35188400	Chr01	31608476	×	-	-
SNP_FB_0446913	1	523	chr1	35190854	Chr01	31610930	×	-	-
SNP_FB_0446917	1	524	chr1	35191858	Chr01	31611934	×	-	-
SNP_FB_0446918	1	525	chr1	35192216	Chr01	31612292	×	-	-
RosBREEDSNP_SNP_AG_35192538_Lg1_00495_MAF30_MDP0000302199_exon5	1	526	chr1	35192538	Chr01	31612614	×	-	-
SNP_FB_0446920	1	527	chr1	35192758	Chr01	31612834	×	-	-
SNP_FB_0446921	1	528	chr1	35192914	Chr01	31612990	×	-	-
RosBREEDSNP_SNP_TC_35195077_Lg1_00495_MAF20_MDP0000302199_exon8	1	529	chr1	35195077	Chr01	31615153	×	-	-
RosBREEDSNP_SNP_CT_35199556_Lg1_00495_MAF20_1626251_exon1	1	530	chr1	35199556	Chr01	31619632	×	-	-
RosBREEDSNP_SNP_CT_35202609_Lg1_00495_MAF50_361322_exon1	1	531	chr1	35202609	Chr01	31622685	×	-	-
GDsnp00495	1	532	chr1	35209832	Chr01	31629925	✓	1	70.457
SNP_FB_0447040	1	533	chr1	35234800	Chr01	31649992	×	-	-
SNP_FB_0447050	1	534	chr1	35237632	Chr01	31652823	✓	1	69.278
SNP_FB_0447052	1	535	chr1	35238077	Chr01	31653268	✓	1	69.278
SNP_FB_0447053	1	536	chr1	35238149	Chr01	31653340	✓	1	69.278
SNP_FB_0447033	1	537	chr1	35231638	Chr01	31646831	✓	1	71.541
SNP_FB_0447061	1	538	chr1	35240224	Chr01	31655431	✓	1	69.278
SNP_FB_0447065	1	539	chr1	35240560	Chr01	31655771	✓	1	70.457
GDsnp00583	1	540	NA	NA	Chr01	31704493	✓	1	69.278
SNP_FB_1082420	1	541	NA	NA	Chr01	31832512	✓	1	69.278
SNP_FB_1082431	1	542	NA	NA	Chr01	31834953	✓	1	69.278
SNP_FB_1082432	1	543	NA	NA	Chr01	31835534	✓	1	69.278
SNP_FB_1082453	1	544	NA	NA	NA	NA	✓	1	69.278
RosBREEDSNP_SNP_TC_35418876_Lg1_02092_MAF20_MDP0000657537_exon2	1	545	chr1	35418876	Chr01	31849456	×	-	-
SNP_FB_0947613	1	546	chr1	35428888	Chr01	31810154	✓	1	69.278
SNP_FB_0947619	1	547	chr1	35429722	Chr01	31810988	✓	1	69.278
SNP_FB_0947635	1	548	chr1	35432393	Chr01	31813659	✓	1	69.278
SNP_FB_0947636	1	549	chr1	35432790	Chr01	31814056	×	-	-
SNP_FB_0947641	1	550	chr1	35434720	Chr01	31816017	✓	1	71.541
GDsnp02092	1	551	chr1	35452103	Chr01	31887347	✓	1	71.752
SNP_FB_0447348	1	552	NA	NA	Chr01	31882491	✓	1	71.752
SNP_FB_0447351	1	553	NA	NA	Chr01	31883177	✓	1	71.752
RosBREEDSNP_SNP_TC_35468899_Lg1_02092_MAF50_138030_exon2	1	554	chr1	35468899	Chr01	31904161	×	-	-
SNP_FB_0447581	1	555	chr1	35615891	Chr01	32080044	✓	1	71.541
RosBREEDSNP_SNP_TC_35616825_Lg1_MDP0000950316_MAF30_MDP0000950316_exon2	1	556	chr1	35616825	Chr07	36162535	×	-	-
RosBREEDSNP_SNP_GA_35617576_Lg1_MDP0000950316_MAF20_MDP0000950316_exon3	1	557	chr1	35617576	Chr07	36163331	×	-	-
SNP_FB_0447588	1	558	chr1	35618796	Chr01	32082949	×	-	-
SNP_FB_0447591	1	559	chr1	35619653	Chr01	32083806	×	-	-
RosBREEDSNP_SNP_GA_35621874_Lg1_MDP0000950316_MAF20_MDP0000950316_exon17	1	560	chr1	35621874	Chr01	32086027	×	-	-
SNP_FB_0947830	1	561	chr1	35723683	Chr01	32186026	✓	1	71.541
SNP_FB_0947835	1	562	NA	NA	Chr01	32187300	✓	1	71.541
SNP_FB_0947841	1	563	NA	NA	Chr01	32189018	✓	1	71.541
SNP_FB_0947842	1	564	NA	NA	Chr01	32189123	✓	1	71.541
SNP_FB_0449393	2	565	chr2	1019229	Chr02	76735	✓	2	0.469
SNP_FB_0449395	2	566	chr2	1019418	Chr02	76924	✓	2	0.469
SNP_FB_0449396	2	567	chr2	1019674	Chr02	77180	✓	2	0.469
SNP_FB_1082837	2	568	NA	NA	Chr02	205915	✓	2	0.469
RosBREEDSNP_SNP_TC_1219423_Lg2_00348_MAF20_1649423_exon1	2	569	chr2	1219423	Chr02	246562	✓	2	0.905
RosBREEDSNP_SNP_TC_1229074_Lg2_01134_MAF10_1625597_exon3	2	570	chr2	1229074	Chr02	257110	×	-	-
RosBREEDSNP_SNP_CT_1237816_Lg2_01134_MAF20_1625352_exon1	2	571	chr2	1237816	Chr02	265853	×	-	-
RosBREEDSNP_SNP_AG_1241012_Lg2_01134_MAF30_215646_exon1	2	572	chr2	1241012	Chr02	269036	×	-	-
SNP_FB_0449998	2	573	chr2	1268514	Chr02	293545	✓	2	1.253
SNP_FB_0450001	2	574	chr2	1269511	Chr02	294553	✓	2	1.253
SNP_FB_0450005	2	575	chr2	1270241	Chr02	295283	✓	2	1.253
RosBREEDSNP_SNP_TG_1270705_Lg2_01134_MAF10_484985_exon2	2	576	chr2	1270705	Chr02	295747	✓	2	0.905
SNP_FB_0450010	2	577	chr2	1271740	Chr02	296780	✓	2	1.253
RosBREEDSNP_SNP_CT_1272762_Lg2_01134_MAF50_617054_exon1	2	578	chr2	1272762	Chr02	297798	✓	2	0.968
GDsnp01134	2	579	chr2	1273320	Chr02	298356	✓	2	0.968
SNP_FB_0450019	2	580	chr2	1273446	Chr02	298482	✓	2	0.968
SNP_FB_0450024	2	581	chr2	1275891	Chr02	300918	×	-	-
RosBREEDSNP_SNP_GA_1278998_Lg2_01134_MAF30_MDP0000233214_exon4	2	582	chr2	1278998	Chr02	304024	×	-	-
RosBREEDSNP_SNP_GA_1285091_Lg2_01134_MAF50_864622_exon1	2	583	chr2	1285091	Chr02	310112	✓	2	1.253
SNP_FB_0450656	2	584	chr2	1611611	Chr02	628889	×	-	-
SNP_FB_0450660	2	585	chr2	1612884	Chr02	630161	✓	2	2.006
SNP_FB_0450661	2	586	chr2	1612936	Chr02	630213	✓	2	2.345
SNP_FB_0450663	2	587	chr2	1613085	Chr02	630361	✓	2	3.642
SNP_FB_0450665	2	588	chr2	1613443	Chr02	630719	✓	2	3.642
SNP_FB_0450669	2	589	chr2	1614073	Chr02	631349	✓	2	2.345
SNP_FB_0450673	2	590	chr2	1614801	Chr02	632077	✓	2	2.006
SNP_FB_0450676	2	591	chr2	1615716	Chr02	632990	✓	2	2.345
SNP_FB_0450690	2	592	chr2	1617592	Chr02	634880	×	-	-
SNP_FB_0460377	2	593	chr2	7007970	Chr02	687080	✓	2	5.468
SNP_FB_0460384	2	594	chr2	7010151	Chr02	694446	✓	2	2.006
snpCO903605	2	595	NA	NA	Chr02	715258	✓	2	5.468
SNP_FB_0451002	2	596	chr2	1865557	Chr02	817863	×	-	-
SNP_FB_0451008	2	597	chr2	1866715	Chr02	819018	✓	2	3.357
SNP_FB_0451016	2	598	chr2	1868958	Chr02	821262	✓	2	3.357
RosBREEDSNP_SNP_AG_1869486_Lg2_01735_MAF20_477197_exon1	2	599	chr2	1869486	Chr02	821789	✓	2	2.006
SNP_FB_0451021	2	600	chr2	1871467	Chr02	823770	×	-	-
SNP_FB_0451026	2	601	chr2	1874358	Chr02	826658	✓	2	5.468
RosBREEDSNP_SNP_GT_1877053_Lg2_01735_MAF40_554134_exon1	2	602	chr2	1877053	Chr02	829353	✓	2	3.357
RosBREEDSNP_SNP_AG_1908444_Lg2_01735_MAF50_979810_exon1	2	603	chr2	1908444	Chr02	848015	✓	2	4.303
RosBREEDSNP_SNP_TC_1910740_Lg2_01735_MAF10_458777_exon1	2	604	chr2	1910740	Chr02	850465	✓	2	2.082
RosBREEDSNP_SNP_TG_1926287_Lg2_01735_MAF50_1659427_exon1	2	605	chr2	1926287	Chr02	866925	✓	2	2.082
RosBREEDSNP_SNP_GA_1958621_Lg2_AAT1_MAF20_1677156_exon1	2	606	chr2	1958621	Chr02	910864	✓	2	1.945
RosBREEDSNP_SNP_CA_1964290_Lg2_AAT1_MAF30_MDP0000307571_exon2	2	607	chr2	1964290	Chr02	916531	✓	2	2.082
RosBREEDSNP_SNP_GA_1979331_Lg2_AAT1_MAF50_MDP0000307573_exon4	2	608	chr2	1979331	Chr02	939240	✓	2	3.357
FEM_cg_23	2	609	NA	NA	Chr02	95730	✓	2	3.357
SNP_FB_0451339	2	610	chr2	2132341	Chr02	1233329	×	-	-
SNP_FB_0451346	2	611	chr2	2134070	Chr02	1235058	✓	2	2.006
SNP_FB_0451351	2	612	chr2	2134604	Chr02	1235592	✓	2	3.357
SNP_FB_0451356	2	613	chr2	2135956	Chr02	1236946	✓	2	3.357
SNP_FB_0451368	2	614	chr2	2139450	Chr02	1240614	✓	2	3.357
RosBREEDSNP_SNP_GA_2408882_Lg2_01565_MAF40_MDP0000189794_exon1	2	615	chr2	2408882	Chr02	1475684	✓	2	3.794
SNP_FB_0452018	2	616	chr2	2409186	Chr02	1475988	✓	2	4.899
SNP_FB_0452019	2	617	chr2	2409254	Chr02	1476056	✓	2	4.899
SNP_FB_0452022	2	618	chr2	2409591	Chr02	1476393	✓	2	6.267
RosBREEDSNP_SNP_CT_2425858_Lg2_01565_MAF50_1673213_exon1	2	619	chr2	2425858	Chr02	1481013	✓	2	4.899
SNP_FB_0949261	2	620	chr2	2433892	Chr02	1503111	✓	2	5.416
SNP_FB_0949262	2	621	chr2	2434626	Chr02	1503845	✓	2	5.416
SNP_FB_0949265	2	622	chr2	2435230	Chr02	1504449	×	-	-
GDsnp01565	2	623	chr2	2436035	Chr02	1505253	✓	2	5.416
SNP_FB_0949267	2	624	chr2	2436065	Chr02	1505283	✓	2	5.416
RosBREEDSNP_SNP_GA_2490535_Lg2_00959_MAF40_MDP0000189221_exon3	2	625	chr2	2489496	Chr02	1527194	✓	2	4.907
SNP_FB_0452358	2	626	NA	NA	NA	NA	✓	2	5.416
SNP_FB_0452359	2	627	NA	NA	Chr02	2040217	✓	2	4.907
SNP_FB_0452368	2	628	NA	NA	Chr02	2041461	✓	2	4.907
SNP_FB_0452371	2	629	NA	NA	Chr02	2041698	✓	2	6.267
SNP_FB_0452379	2	630	NA	NA	Chr02	2043077	✓	2	6.267
SNP_FB_0452383	2	631	NA	NA	Chr02	2044266	✓	2	5.416
SNP_FB_0452407	2	632	NA	NA	Chr02	2049401	✓	2	5.416
RosBREEDSNP_SNP_CT_2916981_Lg2_RosCOS2955_MAF50_MDP0000565228_exon1	2	633	chr2	2916981	Chr02	2243085	✓	2	5.934
SNP_FB_0452865	2	634	chr2	2985888	Chr02	2306225	✓	2	5.939
RosBREEDSNP_SNP_TG_2987146_Lg2_RosCOS2955_MAF20_1632390_exon5	2	635	chr2	2987146	Chr02	2307483	×	-	-
SNP_FB_0452878	2	636	chr2	2988151	Chr02	2308488	✓	2	6.267
SNP_FB_0452893	2	637	chr2	2991017	Chr02	2311354	✓	2	5.934
RosBREEDSNP_SNP_GA_2995367_Lg2_RosCOS2955_MAF20_1629016_exon2	2	638	chr2	2995367	Chr02	2315701	✓	2	5.939
SNP_FB_0949693	2	639	NA	NA	Chr02	2333532	✓	2	6.407
SNP_FB_1083115	2	640	NA	NA	Chr02	2404690	✓	2	6.407
SNP_FB_1083121	2	641	NA	NA	Chr02	2405772	✓	2	7.167
SNP_FB_1083130	2	642	NA	NA	Chr02	2408226	✓	2	5.939
SNP_FB_1083131	2	643	NA	NA	Chr02	2408347	✓	2	6.407
SNP_FB_1083134	2	644	NA	NA	Chr02	2409123	✓	2	7.167
RosBREEDSNP_SNP_AG_3243976_Lg2_RosCOS1998_MAF20_MDP0000162833_exon1	2	645	chr2	3243976	Chr02	2595429	✓	2	8.061
RosBREEDSNP_SNP_GT_3252639_Lg2_RosCOS1998_MAF10_445039_exon1	2	646	chr2	3252639	Chr02	2603960	×	-	-
RosBREEDSNP_SNP_CT_3273690_Lg2_RosCOS1998_MAF30_67740_exon1	2	647	chr2	3273690	Chr02	2627241	✓	2	7.529
SNP_FB_0949978	2	648	chr2	3292527	Chr02	2646181	✓	2	8.008
SNP_FB_0949979	2	649	chr2	3292532	Chr02	2646186	×	-	-
SNP_FB_0949981	2	650	chr2	3293005	Chr02	2646659	✓	2	8.008
SNP_FB_0949988	2	651	chr2	3294303	Chr02	2647958	×	-	-
SNP_FB_0949989	2	652	chr2	3294470	Chr02	2648125	×	-	-
SNP_FB_0950003	2	653	chr2	3298917	Chr02	2652566	✓	2	8.07
RosBREEDSNP_SNP_TC_3303584_Lg2_RosCOS1998_MAF30_1632534_exon4	2	654	chr2	3303584	Chr02	2657232	×	-	-
RosBREEDSNP_SNP_GA_3307093_Lg2_RosCOS1998_MAF50_MDP0000222416_exon8	2	655	chr2	3307093	Chr02	2660740	✓	2	8.008
RosBREEDSNP_SNP_CT_3420282_Lg2_01641_MAF40_1669340_exon1	2	656	chr2	3420282	Chr02	2796808	×	-	-
RosBREEDSNP_SNP_GA_3428296_Lg2_01641_MAF50_MDP0000244230_exon9	2	657	chr2	3428296	Chr02	2805061	✓	2	8.486
GDsnp01641	2	658	chr2	3462833	Chr02	2839830	✓	2	8.486
RosBREEDSNP_SNP_AG_3463154_Lg2_01641_MAF30_MDP0000943030_exon1	2	659	chr2	3463154	Chr02	2840151	✓	2	8.977
SNP_FB_1083196	2	660	NA	NA	Chr02	2896766	✓	2	8.486
SNP_FB_1083197	2	661	NA	NA	Chr02	2896958	✓	2	8.061
SNP_FB_1083203	2	662	NA	NA	Chr02	2897520	✓	2	8.977
SNP_FB_1083204	2	663	NA	NA	Chr02	2897579	✓	2	8.977
Rvi4_region3_K9356	2	664	chr2	3795177	Chr02	3265038	✓	2	8.486
RosBREEDSNP_SNP_GT_4012052_Lg2_01476_MAF30_143988_exon1	2	665	chr2	4012052	Chr02	3473105	×	-	-
SNP_FB_0454637	2	666	chr2	4028343	NA	NA	×	-	-
RosBREEDSNP_SNP_TC_4030165_Lg2_01476_MAF50_MDP0000298759_exon1	2	667	chr2	4030165	NA	NA	✓	2	8.976
SNP_FB_0454643	2	668	chr2	4031549	NA	NA	×	-	-
SNP_FB_0454647	2	669	chr2	4032250	Chr02	3494335	✓	2	8.977
RosBREEDSNP_SNP_TC_4045153_Lg2_01476_MAF40_MDP0000283610_exon27	2	670	chr2	4045153	Chr15	14387451	×	-	-
Vr2_9C10T7_Y111	2	671	chr2	4052908	Chr02	3514942	×	-	-
GDsnp01476	2	672	chr2	4053500	Chr02	3515534	✓	2	8.977
SNP_FB_0950382	2	673	NA	NA	Chr02	3567207	✓	2	8.977
SNP_FB_0950385	2	674	NA	NA	NA	NA	✓	2	9.019
SNP_FB_0950392	2	675	NA	NA	Chr02	3569206	✓	2	9.019
RosBREEDSNP_SNP_CT_4173601_Lg2_00203_MAF20_405292_exon1	2	676	chr2	4173601	Chr02	3629875	✓	2	9.076
RosBREEDSNP_SNP_AG_4176344_Lg2_00203_MAF50_1638544_exon5	2	677	chr2	4176344	Chr02	3632730	✓	2	8.976
RosBREEDSNP_SNP_GA_4194273_Lg2_00203_MAF30_436930_exon1	2	678	chr2	4194273	Chr02	3666490	✓	2	8.976
SNP_FB_0455058	2	679	chr2	4211211	Chr02	3679165	✓	2	8.976
SNP_FB_0455065	2	680	chr2	4211929	Chr02	3679888	✓	2	8.977
SNP_FB_0455073	2	681	chr2	4213915	NA	NA	✓	2	8.976
SNP_FB_0455077	2	682	chr2	4215230	Chr02	3683154	×	-	-
SNP_FB_0455078	2	683	chr2	4215452	Chr02	3683376	×	-	-
SNP_FB_0455080	2	684	chr2	4215902	Chr02	3683826	✓	2	8.977
SNP_FB_0455086	2	685	chr2	4217530	Chr02	3685454	×	-	-
SNP_FB_0455094	2	686	chr2	4219598	Chr02	3687844	✓	2	8.977
RosBREEDSNP_SNP_AG_4227094_Lg2_00203_MAF50_MDP0000251579_exon2	2	687	chr2	4227094	Chr02	3696407	✓	2	9.076
RosBREEDSNP_SNP_TG_4345275_Lg2_01945_MAF40_888400_exon1	2	688	chr2	4345275	Chr02	3801983	✓	2	9.076
RosBREEDSNP_SNP_GA_4352570_Lg2_01945_MAF50_MDP0000276088_exon7	2	689	chr2	4352570	Chr02	3809987	✓	2	9.076
RosBREEDSNP_SNP_GA_4373183_Lg2_01945_MAF10_1634079_exon4	2	690	chr2	4373183	Chr02	3844237	✓	2	9.019
SNP_FB_1083231	2	691	NA	NA	Chr02	3785928	✓	2	9.521
SNP_FB_1083237	2	692	NA	NA	Chr02	3787107	✓	2	10.068
SNP_FB_1083243	2	693	NA	NA	Chr02	3787757	✓	2	9.521
RosBREEDSNP_SNP_AG_4411200_Lg2_RosCOS2816_MAF20_176823_exon1	2	694	chr2	4411200	Chr02	3890682	✓	2	9.019
RosBREEDSNP_SNP_GA_4554201_Lg2_MDP0000519575_MAF20_MDP0000519575_exon1	2	695	chr2	4554201	NA	NA	✓	2	10.1
RosBREEDSNP_SNP_AG_4554235_Lg2_MDP0000519575_MAF20_MDP0000519575_exon1	2	696	chr2	4554235	Chr02	5036412	✓	2	10.1
RosBREEDSNP_SNP_GA_4554251_Lg2_MDP0000519575_MAF30_MDP0000519575_exon1	2	697	chr2	4554251	NA	NA	✓	2	10.312
SNP_FB_0455794	2	698	NA	NA	Chr02	5024923	✓	2	10.068
SNP_FB_0455800	2	699	NA	NA	Chr02	5023450	✓	2	10.068
SNP_FB_0455816	2	700	NA	NA	Chr02	5020639	✓	2	11.085
SNP_FB_0456226	2	701	chr2	4872377	Chr02	4659474	✓	2	12.044
SNP_FB_0456228	2	702	chr2	4872699	Chr02	4659796	✓	2	12.044
RosBREEDSNP_SNP_AC_4873695_Lg2_RosCOS3565_MAF30_1663792_exon1	2	703	chr2	4873695	Chr02	4660805	✓	2	11.432
SNP_FB_0456233	2	704	chr2	4873832	Chr02	4660942	✓	2	11.529
SNP_FB_0950607	2	705	chr2	4895083	Chr02	4682534	✓	2	12.834
RosBREEDSNP_SNP_GA_4895867_Lg2_RosCOS3565_MAF20_MDP0000203071_exon11	2	706	chr2	4895239	Chr02	4682690	×	-	-
RosBREEDSNP_SNP_AG_4898009_Lg2_RosCOS3565_MAF30_1685164_exon4	2	707	chr2	4897381	Chr02	4688477	✓	2	11.432
SNP_FB_0950614	2	708	chr2	4897796	Chr02	4688892	✓	2	11.956
SNP_FB_0950619	2	709	chr2	4898954	Chr02	4690050	✓	2	11.956
SNP_FB_0950621	2	710	chr2	4899354	Chr02	4690450	✓	2	11.956
SNP_FB_0950623	2	711	chr2	4899814	Chr02	4690887	×	-	-
RosBREEDSNP_SNP_CT_5314728_Lg2_00158_MAF30_1667717_exon1	2	712	chr2	5314728	Chr02	5331366	✓	2	11.432
RosBREEDSNP_SNP_GA_5074647_Lg2_00077_MAF40_1649337_exon1	2	713	chr2	5074647	Chr02	4862177	✓	2	11.432
GDsnp00077	2	714	chr2	5082987	Chr02	4877016	✓	2	13.937
SNP_FB_0456718	2	715	chr2	5083287	Chr02	4877316	×	-	-
RosBREEDSNP_SNP_GA_5083524_Lg2_00077_MAF10_1657011_exon1	2	716	chr2	5083524	Chr02	4877547	×	-	-
SNP_FB_0456724	2	717	chr2	5084482	Chr02	4878505	✓	2	13.937
SNP_FB_0456727	2	718	chr2	5084871	Chr02	4878894	✓	2	13.937
SNP_FB_0456731	2	719	chr2	5085532	Chr02	4879555	✓	2	13.937
SNP_FB_0456732	2	720	chr2	5085669	Chr02	4879692	✓	2	13.937
SNP_FB_0456733	2	721	chr2	5085728	Chr02	4879751	×	-	-
SNP_FB_0456739	2	722	chr2	5087186	Chr02	4881208	✓	2	11.432
SNP_FB_0456743	2	723	chr2	5087962	Chr02	4881984	✓	2	13.937
RosBREEDSNP_SNP_GA_5335844_Lg2_00158_MAF50_MDP0000223169_exon3	2	724	chr2	5335844	Chr02	5354411	✓	2	12.415
SNP_FB_0457219	2	725	chr2	5425955	NA	NA	✓	2	14.945
SNP_FB_0457233	2	726	chr2	5429159	Chr02	5465885	✓	2	14.945
SNP_FB_0457244	2	727	chr2	5431353	Chr02	5468079	✓	2	11.432
SNP_FB_0457262	2	728	chr2	5434514	Chr02	5471241	✓	2	14.945
SNP_FB_1113562	2	729	chr2	5649641	Chr02	5874735	✓	2	14.057
SNP_FB_1113567	2	730	chr2	5652468	Chr02	5877539	×	-	-
SNP_FB_1113571	2	731	chr2	5654309	Chr02	5879380	×	-	-
SNP_FB_1113577	2	732	chr2	5655822	Chr02	5880892	✓	2	14.057
SNP_FB_1113583	2	733	chr2	5657483	Chr02	5882554	✓	2	14.057
SNP_FB_1113585	2	734	chr2	5657896	Chr02	5882967	×	-	-
SNP_FB_1113586	2	735	chr2	5658002	Chr02	5883073	✓	2	14.057
SNP_FB_0457723	2	736	NA	NA	Chr02	5726979	✓	2	14.945
RosBREEDSNP_SNP_GA_5926620_Lg2_01663_MAF30_1632302_exon1	2	737	chr2	5926620	Chr02	6096120	×	-	-
SNP_FB_0458041	2	738	chr2	5927148	Chr02	6096648	✓	2	14.057
RosBREEDSNP_SNP_GA_5931646_Lg2_01663_MAF10_144193_exon1	2	739	chr2	5931646	Chr02	6101308	✓	2	14.945
SNP_FB_0458633	2	740	chr2	6260764	Chr02	6426891	✓	2	16.015
SNP_FB_0458613	2	741	chr2	6257240	Chr02	6423370	✓	2	16.015
SNP_FB_0458614	2	742	chr2	6257487	Chr02	6423617	✓	2	16.015
SNP_FB_0458615	2	743	chr2	6257592	Chr15	16801300	✓	2	16.015
SNP_FB_0458618	2	744	chr2	6257998	Chr02	6424128	×	-	-
RosBREEDSNP_SNP_CT_6261234_Lg2_00308_MAF40_MDP0000292425_exon4	2	745	chr2	6261234	Chr02	6427359	×	-	-
SNP_FB_0458637	2	746	chr2	6261282	NA	NA	×	-	-
SNP_FB_0458644	2	747	chr2	6261915	Chr02	6428040	✓	2	15.634
SNP_FB_0458664	2	748	chr2	6265695	Chr02	6431821	✓	2	15.015
RosBREEDSNP_SNP_CT_6266265_Lg2_00308_MAF40_1675094_exon1	2	749	chr2	6266265	Chr02	6432391	✓	2	15.634
RosBREEDSNP_SNP_TG_6290792_Lg2_00308_MAF20_596831_exon1	2	750	chr2	6290792	Chr02	6454820	×	-	-
SNP_FB_1083541	2	751	NA	NA	Chr02	6444145	✓	2	16.015
SNP_FB_1083547	2	752	NA	NA	Chr02	6445549	✓	2	16.015
SNP_FB_1083561	2	753	NA	NA	Chr02	6448958	✓	2	16.015
SNP_FB_1083564	2	754	NA	NA	Chr02	6449207	✓	2	16.637
SNP_FB_1083567	2	755	NA	NA	Chr02	6449694	✓	2	16.637
SNP_FB_1083538	2	756	NA	NA	Chr02	6443974	✓	2	17.314
GDsnp00308	2	757	chr2	6305841	Chr02	6470113	✓	2	16.637
RosBREEDSNP_SNP_CT_6466363_Lg2_01162_MAF20_484253_exon1	2	758	chr2	6466363	Chr02	6636646	✓	2	17.222
RosBREEDSNP_SNP_CT_6473341_Lg2_01162_MAF40_1639321_exon2	2	759	chr2	6473341	Chr02	6643395	×	-	-
RosBREEDSNP_SNP_CA_6477411_Lg2_01162_MAF20_147931_exon1	2	760	chr2	6477411	Chr02	6647412	×	-	-
RosBREEDSNP_SNP_CT_6482710_Lg2_01162_MAF10_MDP0000231672_exon7	2	761	chr2	6482710	Chr02	6652783	✓	2	17.222
RosBREEDSNP_SNP_AG_6499131_Lg2_01162_MAF30_862418_exon1	2	762	chr2	6499131	Chr02	6668946	✓	2	17.92
GDsnp01162	2	763	chr2	6513950	Chr02	6679632	✓	2	18.723
RosBREEDSNP_SNP_TC_6522059_Lg2_01162_MAF50_MDP0000125143_exon6	2	764	chr2	6522059	Chr02	6687742	✓	2	18.723
RosBREEDSNP_SNP_TC_6567574_Lg2_00333_MAF20_MDP0000881125_exon1	2	765	chr2	6565640	Chr02	6741406	✓	2	17.222
SNP_FB_0459441	2	766	chr2	6569124	Chr02	6744890	✓	2	18.723
SNP_FB_0459455	2	767	chr2	6570582	Chr02	6746375	✓	2	18.723
RosBREEDSNP_SNP_GA_6573609_Lg2_00333_MAF30_220959_exon1	2	768	chr2	6571675	Chr02	6747479	✓	2	17.222
SNP_FB_0459468	2	769	chr2	6574161	Chr02	6749965	✓	2	18.669
RosBREEDSNP_SNP_AG_6616886_Lg2_00333_MAF50_1688429_exon1	2	770	chr2	6616886	Chr02	6793713	✓	2	17.222
SNP_FB_1113871	2	771	chr2	6664056	Chr02	6904055	✓	2	19.085
SNP_FB_1113873	2	772	NA	NA	Chr02	6904247	✓	2	19.085
SNP_FB_1113880	2	773	NA	NA	Chr02	6904956	✓	2	19.085
SNP_FB_1084022	2	774	NA	NA	Chr02	7131624	✓	2	19.085
SNP_FB_1084023	2	775	NA	NA	NA	NA	✓	2	19.085
SNP_FB_1084024	2	776	NA	NA	Chr02	7131934	✓	2	19.085
SNP_FB_1084031	2	777	NA	NA	Chr02	7133501	✓	2	19.085
SNP_FB_1084034	2	778	NA	NA	Chr02	7134651	✓	2	19.085
SNP_FB_1084103	2	779	NA	NA	NA	NA	✓	2	18.28
SNP_FB_1084118	2	780	NA	NA	NA	NA	✓	2	18.28
RosBREEDSNP_SNP_CA_7244943_Lg2_00505_MAF40_1671066_exon1	2	781	chr2	7244943	Chr02	7601448	✓	2	18.28
GDsnp00505	2	782	chr2	7246137	Chr02	7602641	✓	2	22.364
RosBREEDSNP_SNP_CT_7255188_Lg2_00505_MAF50_571945_exon1	2	783	chr2	7255187	Chr02	7614273	✓	2	20.171
SNP_FB_0460839	2	784	chr2	7313596	Chr02	7671852	×	-	-
RosBREEDSNP_SNP_TC_7318523_Lg2_RosCOS718_MAF50_1679029_exon1	2	785	chr2	7318523	Chr02	7555603	✓	2	18.28
SNP_FB_1084116	2	786	NA	NA	NA	NA	✓	2	22.435
SNP_FB_1084117	2	787	NA	NA	NA	NA	✓	2	22.435
RosBREEDSNP_SNP_GA_7279497_Lg2_00505_MAF20_MDP0000886637_exon4	2	788	chr2	7279497	Chr02	7637706	×	-	-
RosBREEDSNP_SNP_AG_7300476_Lg2_RosCOS718_MAF10_522878_exon3	2	789	chr2	7300476	Chr02	7659507	×	-	-
RosBREEDSNP_SNP_TC_7302620_Lg2_RosCOS718_MAF20_1672533_exon2	2	790	chr2	7302620	Chr02	7661626	×	-	-
SNP_FB_0461479	2	791	chr2	8240973	NA	NA	✓	2	18.28
SNP_FB_0908657	2	792	NA	NA	Chr02	7978884	✓	2	23.24
SNP_FB_0461755	2	793	chr2	8533578	Chr02	8285681	✓	2	23.24
SNP_FB_0461757	2	794	chr2	8536014	Chr02	8287131	×	-	-
SNP_FB_0461758	2	795	chr2	8536603	NA	NA	✓	2	19.528
SNP_FB_0461769	2	796	chr2	8539125	Chr02	8290266	✓	2	23.24
SNP_FB_0461770	2	797	chr2	8540169	Chr02	8291303	✓	2	21.956
SNP_FB_0461772	2	798	chr2	8540429	Chr02	8291563	✓	2	23.24
SNP_FB_0461773	2	799	chr2	8540432	Chr02	8291566	✓	2	22.409
SNP_FB_0461775	2	800	chr2	8541781	Chr02	8292915	✓	2	23.24
SNP_FB_0462357	2	801	NA	NA	NA	NA	✓	2	24.305
SNP_FB_0462359	2	802	chr2	8928338	Chr02	8733231	✓	2	23.194
RosBREEDSNP_SNP_CT_8928904_Lg2_00407_MAF30_1636661_exon1	2	803	chr2	8928905	Chr02	8733798	✓	2	21.662
RosBREEDSNP_SNP_GA_8931588_Lg2_00407_MAF20_1644091_exon1	2	804	chr2	8931589	Chr02	8736481	×	-	-
RosBREEDSNP_SNP_AG_8936738_Lg2_00407_MAF50_483435_exon1	2	805	chr2	8936739	Chr02	8741631	✓	2	24.045
RosBREEDSNP_SNP_AG_8945207_Lg2_00407_MAF30_284458_exon1	2	806	chr2	8969245	Chr02	8759370	✓	2	21.662
RosBREEDSNP_SNP_TG_8922212_Lg2_00407_MAF40_779714_exon1	2	807	chr2	8901136	Chr02	8738302	✓	2	24.201
RosBREEDSNP_SNP_TC_10669023_Lg2_01223_MAF20_384631_exon2	2	808	chr2	10669024	Chr02	9285204	×	-	-
RosBREEDSNP_SNP_GA_10678809_Lg2_01223_MAF30_1669670_exon1	2	809	chr2	10678810	Chr02	9302813	×	-	-
SNP_FB_0597564	2	810	chr5	3036735	Chr02	9277668	✓	2	21.662
SNP_FB_0597567	2	811	chr5	3037486	Chr02	9278419	✓	2	25.139
RosBREEDSNP_SNP_AG_10654569_Lg2_01223_MAF40_MDP0000265378_exon1	2	812	chr5	3040147	Chr02	9281079	✓	2	21.662
SNP_FB_0953831	2	813	chr2	10698139	Chr02	9316167	✓	2	25.07
SNP_FB_0953837	2	814	chr2	10699485	Chr02	9317521	✓	2	24.045
GDsnp01223	2	815	chr2	10700457	Chr02	9318493	✓	2	24.045
SNP_FB_0953369	2	816	NA	NA	Chr02	9504026	✓	2	24.045
SNP_FB_0953386	2	817	NA	NA	Chr02	9508275	✓	2	25.07
SNP_FB_0953394	2	818	NA	NA	Chr02	9509472	✓	2	25.07
SNP_FB_0953388	2	819	NA	NA	Chr02	9508431	✓	2	21.662
SNP_FB_0464926	2	820	chr2	11152932	Chr02	9953680	✓	2	27.567
SNP_FB_0464916	2	821	NA	NA	Chr02	9950762	✓	2	25.245
GDsnp00991	2	822	NA	NA	Chr02	9949453	✓	2	26.698
SNP_FB_0464919	2	823	NA	NA	Chr02	9951624	✓	2	26.698
SNP_FB_0464918	2	824	NA	NA	Chr02	9951563	✓	2	27.567
SNP_FB_0464920	2	825	NA	NA	Chr02	9951749	✓	2	27.567
RosBREEDSNP_SNP_CT_11411515_Lg2_00159_MAF40_MDP0000320576_exon9	2	826	chr2	11411516	Chr02	10212596	✓	2	25.245
RosBREEDSNP_SNP_CA_11414678_Lg2_00159_MAF40_MDP0000320576_exon6	2	827	chr2	11414679	Chr02	10215672	✓	2	25.245
SNP_FB_1084302	2	828	NA	NA	Chr02	10204824	✓	2	25.245
SNP_FB_1084296	2	829	NA	NA	Chr02	10203172	✓	2	28.132
SNP_FB_1084305	2	830	NA	NA	Chr02	10205528	✓	2	28.132
RosBREEDSNP_SNP_GT_11438433_Lg2_00159_MAF50_1633417_exon7	2	831	chr2	11438434	Chr02	10241756	✓	2	27.084
RosBREEDSNP_SNP_CA_11451663_Lg2_00159_MAF50_331702_exon1	2	832	chr2	11451664	Chr02	10247755	✓	2	25.245
SNP_FB_0465710	2	833	chr2	11505301	Chr02	10315977	✓	2	28.132
SNP_FB_0465713	2	834	chr2	11506187	Chr02	10316865	✓	2	25.245
SNP_FB_0465714	2	835	chr2	11507146	Chr02	10317826	✓	2	28.132
SNP_FB_0465722	2	836	chr2	11509243	Chr02	10319920	✓	2	25.245
SNP_FB_0465724	2	837	chr2	11509781	Chr02	10320458	×	-	-
SNP_FB_0465725	2	838	chr2	11509863	Chr02	10320540	✓	2	28.132
RosBREEDSNP_SNP_TC_11509973_Lg2_01005_MAF30_504806_exon3	2	839	chr2	11509974	Chr02	10320651	✓	2	25.245
SNP_FB_0465726	2	840	chr2	11510095	Chr02	10320772	✓	2	28.132
SNP_FB_0465730	2	841	chr2	11510513	Chr02	10321191	✓	2	28.132
SNP_FB_0465732	2	842	chr2	11510932	Chr02	10321611	✓	2	27.225
RosBREEDSNP_SNP_TC_11512294_Lg2_01005_MAF50_791189_exon1	2	843	chr2	11512295	Chr02	10322930	×	-	-
RosBREEDSNP_SNP_TC_11544405_Lg2_01005_MAF10_1632826_exon1	2	844	chr2	11544406	NA	NA	×	-	-
RosBREEDSNP_SNP_TC_11546546_Lg2_01005_MAF30_1625890_exon1	2	845	chr2	11546547	Chr02	10362588	✓	2	25.245
GDsnp01005	2	846	chr2	11551246	Chr02	10367237	✓	2	28.132
SNP_FB_0466092	2	847	chr2	11767500	Chr02	10524388	×	-	-
SNP_FB_0466096	2	848	chr2	11769163	Chr02	10526051	✓	2	28.132
SNP_FB_0466103	2	849	chr2	11770414	Chr02	10527294	✓	2	28.132
GDsnp00614	2	850	chr2	11771224	Chr02	10528096	✓	2	27.225
RosBREEDSNP_SNP_AG_11777704_Lg2_00614_MAF40_1665749_exon5	2	851	chr2	11771375	Chr02	10528247	✓	2	25.245
SNP_FB_0466107	2	852	chr2	11771637	Chr02	10528509	✓	2	28.132
SNP_FB_0466113	2	853	chr2	11772212	Chr02	10529084	✓	2	25.245
SNP_FB_0466115	2	854	chr2	11772339	Chr02	10529211	×	-	-
SNP_FB_0466123	2	855	chr2	11774416	Chr02	10531287	✓	2	28.132
RosBREEDSNP_SNP_GA_11758165_Lg2_00614_MAF40_MDP0000894511_exon1	2	856	chr2	11795852	Chr02	10509255	×	-	-
RosBREEDSNP_SNP_GT_11799850_Lg2_00614_MAF50_MDP0000175404_exon2	2	857	chr2	11799851	Chr02	10550368	✓	2	25.245
RosBREEDSNP_SNP_AG_11806852_Lg2_00614_MAF50_175518_exon1	2	858	chr2	11806853	Chr02	10557372	✓	2	25.245
RosBREEDSNP_SNP_GA_11950668_Lg2_RosCOS2709_MAF40_1639624_exon2	2	859	chr2	11950669	Chr02	10729169	✓	2	25.245
RosBREEDSNP_SNP_GA_11965366_Lg2_RosCOS2709_MAF20_MDP0000266475_exon2	2	860	chr2	11965367	Chr02	10743848	×	-	-
RosBREEDSNP_SNP_GT_11969851_Lg2_RosCOS2709_MAF30_1618610_exon1	2	861	chr2	11969852	Chr02	10748336	✓	2	28.132
RosBREEDSNP_SNP_TC_11972340_Lg2_RosCOS2709_MAF40_889572_exon1	2	862	chr2	11972341	Chr02	10750825	✓	2	25.245
RosBREEDSNP_SNP_TG_11993525_Lg2_RosCOS2709_MAF10_163123_exon1	2	863	chr2	11993526	Chr02	10772003	✓	2	25.245
RosBREEDSNP_SNP_AC_11996518_Lg2_RosCOS2709_MAF30_1663531_exon1	2	864	chr2	11996519	Chr02	10774993	×	-	-
SNP_FB_0627911	2	865	chr5	23528362	Chr02	9013049	✓	2	30.453
SNP_FB_0627922	2	866	chr5	23530175	Chr02	9005009	✓	2	28.44
RosBREEDSNP_SNP_CT_13055225_Lg2_324795_MAF40_324795_exon2	2	867	chr2	13055226	Chr02	11357058	✓	2	25.245
SNP_FB_0627932	2	868	chr5	23531474	Chr02	9003710	✓	2	25.245
GDsnp01552	2	869	chr2	12929679	Chr02	11478748	✓	2	31.33
SNP_FB_0467398	2	870	chr2	12929627	Chr02	11478800	✓	2	31.33
SNP_FB_0467394	2	871	chr2	12928009	Chr02	11480430	✓	2	29.091
RosBREEDSNP_SNP_CT_12933833_Lg2_01552_MAF40_1644477_exon4	2	872	chr2	12933834	Chr02	11474595	✓	2	25.87
SNP_FB_0954525	2	873	NA	NA	Chr02	11530187	✓	2	27.387
RosBREEDSNP_SNP_CT_12903929_Lg2_01552_MAF30_1660471_exon1	2	874	chr2	12903930	Chr02	11503767	✓	2	27.387
SNP_FB_0467370	2	875	chr2	12921798	Chr02	11486633	✓	2	29.586
SNP_FB_0467373	2	876	chr2	12922678	Chr02	11485753	✓	2	27.387
SNP_FB_0467378	2	877	chr2	12923386	Chr02	11485045	✓	2	31.33
SNP_FB_0467379	2	878	chr2	12923411	Chr02	11485020	✓	2	31.33
SNP_FB_0467380	2	879	chr2	12923676	Chr02	11484755	✓	2	29.414
SNP_FB_0467387	2	880	chr2	12925833	Chr02	11482598	✓	2	31.33
RosBREEDSNP_SNP_GA_12926120_Lg2_01552_MAF50_683506_exon1	2	881	chr2	12926121	Chr02	11482310	✓	2	27.387
SNP_FB_0954523	2	882	NA	NA	Chr02	11530466	✓	2	29.586
SNP_FB_0954531	2	883	NA	NA	Chr02	11529272	✓	2	29.586
SNP_FB_0954530	2	884	NA	NA	Chr02	11529376	✓	2	31.33
RosBREEDSNP_SNP_CT_13641108_Lg2_00214_MAF40_MDP0000281231_exon6	2	885	chr2	13641109	Chr02	11939271	×	-	-
RosBREEDSNP_SNP_CT_13646169_Lg2_00214_MAF50_1635069_exon1	2	886	chr2	13646170	Chr02	11944337	×	-	-
RosBREEDSNP_SNP_CT_13651288_Lg2_00214_MAF50_MDP0000131675_exon2	2	887	chr2	13651289	Chr02	11949452	✓	2	27.387
RosBREEDSNP_SNP_TC_13673501_Lg2_00214_MAF30_MDP0000235958_exon9	2	888	chr2	13673502	Chr02	11971185	×	-	-
RosBREEDSNP_SNP_CT_13676580_Lg2_00214_MAF30_356820_exon1	2	889	chr2	13676581	Chr02	11974266	✓	2	27.387
RosBREEDSNP_SNP_GT_13683046_Lg2_00214_MAF10_76634_exon1	2	890	chr2	13683047	Chr02	11980725	✓	2	27.387
SNP_FB_0468392	2	891	chr2	13687169	Chr02	11984806	✓	2	29.586
SNP_FB_0468393	2	892	chr2	13687196	Chr02	11984833	×	-	-
SNP_FB_0468399	2	893	chr2	13688309	Chr02	11985946	✓	2	29.414
SNP_FB_0468402	2	894	chr2	13689021	Chr02	11986658	×	-	-
GDsnp00214	2	895	chr2	13690904	Chr02	11988541	✓	2	29.414
SNP_FB_1084869	2	896	NA	NA	Chr02	12179302	✓	2	30.78
SNP_FB_1084878	2	897	NA	NA	Chr02	12184811	✓	2	30.78
RosBREEDSNP_SNP_CA_13921344_Lg2_248148__248148_exon1	2	898	chr2	13921345	Chr02	12250223	✓	2	30.78
SNP_FB_0468895	2	899	chr2	13999468	Chr02	12299319	×	-	-
SNP_FB_0468907	2	900	chr2	14003201	Chr02	12303284	✓	2	31.195
SNP_FB_0468911	2	901	chr2	14003433	Chr02	12303516	✓	2	31.078
SNP_FB_0468913	2	902	chr2	14003953	Chr02	12304031	✓	2	31.33
SNP_FB_0468919	2	903	chr2	14005206	Chr02	12305310	×	-	-
GDsnp00174	2	904	NA	NA	NA	NA	✓	2	32.329
SNP_FB_0469340	2	905	chr2	14228399	Chr02	12525675	✓	2	31.954
SNP_FB_0469341	2	906	chr2	14228763	Chr02	12526039	✓	2	32.389
SNP_FB_0469344	2	907	chr2	14229127	Chr02	12526403	×	-	-
SNP_FB_0469345	2	908	chr2	14229782	Chr02	12527058	×	-	-
SNP_FB_0469356	2	909	chr2	14232409	Chr02	12529964	×	-	-
SNP_FB_0469362	2	910	chr2	14233934	Chr02	12531489	✓	2	32.304
SNP_FB_0469366	2	911	chr2	14234962	Chr02	12532517	✓	2	32.372
SNP_FB_0469367	2	912	chr2	14235532	Chr02	12533087	×	-	-
SNP_FB_0469368	2	913	chr2	14235853	Chr02	12533408	×	-	-
SNP_FB_0469373	2	914	chr2	14236341	Chr02	12533896	✓	2	32.353
SNP_FB_0469786	2	915	chr2	14482763	Chr02	12761745	✓	2	31.954
RosBREEDSNP_SNP_CT_14484409_Lg2_00002_MAF40_219048_exon1	2	916	chr2	14484410	Chr02	12763392	✓	2	31.954
SNP_FB_0469791	2	917	chr2	14485816	NA	NA	×	-	-
SNP_FB_0469793	2	918	chr2	14487158	NA	NA	✓	2	33.278
RosBREEDSNP_SNP_TG_14503620_Lg2_00002_MAF50_180022_exon1	2	919	chr2	14503621	Chr02	12787058	✓	2	31.954
RosBREEDSNP_SNP_CA_14512918_Lg2_00002_MAF20_577821_exon1	2	920	chr2	14512919	Chr02	12796369	✓	2	31.954
GDsnp00002	2	921	chr2	14523755	Chr02	12807175	✓	2	33.278
RosBREEDSNP_SNP_AG_14573434_Lg2_00987_MAF40_1674211_exon1	2	922	chr2	14573435	Chr02	12852786	✓	2	31.954
RosBREEDSNP_SNP_GA_14588942_Lg2_00987_MAF30_1674484_exon1	2	923	chr2	14588943	Chr02	12868327	×	-	-
RosBREEDSNP_SNP_AG_14599407_Lg2_00987_MAF40_375341_exon1	2	924	chr2	14599408	Chr02	12881673	×	-	-
SNP_FB_0470609	2	925	chr2	14833470	Chr02	13121619	✓	2	34.465
SNP_FB_0470613	2	926	chr2	14833913	Chr02	13122055	✓	2	34.465
SNP_FB_0470616	2	927	chr2	14835563	Chr02	13123703	✓	2	34.465
SNP_FB_0470617	2	928	chr2	14835655	Chr02	13123795	✓	2	34.465
SNP_FB_0470622	2	929	chr2	14836836	Chr02	13124973	✓	2	31.954
SNP_FB_0470620	2	930	NA	NA	Chr02	13123935	✓	2	33.315
RosBREEDSNP_SNP_GA_15184323_Lg2_00222_MAF30_MDP0000298218_exon2	2	931	chr2	15184324	Chr02	13438220	✓	2	33.554
RosBREEDSNP_SNP_CA_15211202_Lg2_00222_MAF10_MDP0000236750_exon9	2	932	chr2	15211203	Chr02	13463551	✓	2	34.165
SNP_FB_0471065	2	933	chr2	15214444	Chr02	13466792	✓	2	34.165
RosBREEDSNP_SNP_GA_15214773_Lg2_00222_MAF40_54312_exon1	2	934	chr2	15214774	Chr02	13467122	×	-	-
SNP_FB_0471069	2	935	chr2	15215216	Chr02	13467564	✓	2	34.165
SNP_FB_0471071	2	936	chr2	15215728	Chr02	13468076	✓	2	34.465
SNP_FB_0471072	2	937	chr2	15215800	Chr02	13468148	✓	2	34.465
SNP_FB_0471077	2	938	chr2	15216417	Chr02	13468765	✓	2	34.165
GDsnp00222	2	939	chr2	15229761	Chr02	13481981	✓	2	35.118
RosBREEDSNP_SNP_GA_15230080_Lg2_00222_MAF40_1630459_exon1	2	940	chr2	15230081	Chr02	13482301	×	-	-
RosBREEDSNP_SNP_TC_15273312_Lg2_00222_MAF50_82445_exon1	2	941	chr2	15273313	Chr02	13525162	✓	2	35.139
SNP_FB_0471591	2	942	chr2	15478238	Chr02	13721999	✓	2	34.681
SNP_FB_0471598	2	943	chr2	15480152	Chr02	13723872	✓	2	34.681
SNP_FB_0471602	2	944	chr2	15480372	Chr02	13724092	✓	2	34.681
SNP_FB_0471603	2	945	chr2	15480583	Chr02	13724303	✓	2	35.139
SNP_FB_0471604	2	946	chr2	15480685	Chr02	13724405	✓	2	34.681
RosBREEDSNP_SNP_GT_16174412_Lg2_01309_MAF30_MDP0000197883_exon1	2	947	chr2	16174413	Chr02	13917921	✓	2	35.139
RosBREEDSNP_SNP_GA_16177297_Lg2_01309_MAF50_330377_exon1	2	948	chr2	16177298	Chr02	13920912	✓	2	35.139
SNP_FB_0472022	2	949	chr2	16179187	Chr02	13922801	×	-	-
SNP_FB_0472023	2	950	chr2	16179248	Chr02	13922862	✓	2	35.481
SNP_FB_0472026	2	951	chr2	16180966	Chr02	13924580	×	-	-
SNP_FB_0472029	2	952	chr2	16181827	Chr02	13925441	×	-	-
SNP_FB_0472605	2	953	chr2	16484932	Chr02	14216562	✓	2	35.668
SNP_FB_0472612	2	954	chr2	16485741	Chr02	14217371	✓	2	35.668
SNP_FB_0472615	2	955	chr2	16486893	Chr02	14218524	×	-	-
MdCCD7a	2	956	chr2	16487719	Chr02	14219512	✓	2	35.481
SNP_FB_0956205	2	957	chr2	16496624	Chr02	14223066	×	-	-
SNP_FB_0956216	2	958	NA	NA	Chr02	14225983	✓	2	35.481
SNP_FB_0956215	2	959	NA	NA	Chr02	14225772	✓	2	35.668
RosBREEDSNP_SNP_AG_16803165_Lg2_RosCOS836_MAF10_406840_exon1	2	960	chr2	16803166	Chr02	14485236	✓	2	37.377
SNP_FB_0888741	2	961	NA	NA	Chr02	14527766	✓	2	37.377
SNP_FB_0473493	2	962	chr2	16877067	Chr02	14605951	✓	2	37.712
SNP_FB_0473495	2	963	chr2	16878655	Chr02	14607542	✓	2	37.711
SNP_FB_0473496	2	964	chr2	16878937	Chr02	14607824	✓	2	37.711
SNP_FB_0473499	2	965	chr2	16879888	Chr02	14608879	×	-	-
SNP_FB_0473501	2	966	chr2	16880116	Chr02	14609109	✓	2	37.711
SNP_FB_0473506	2	967	chr2	16881247	Chr02	14610220	✓	2	37.712
SNP_FB_0473512	2	968	chr2	16882924	Chr02	14611899	✓	2	37.711
SNP_FB_0888731	2	969	NA	NA	Chr02	14529621	✓	2	37.711
SNP_FB_0888754	2	970	NA	NA	Chr02	14526527	✓	2	37.711
SNP_FB_0888730	2	971	NA	NA	Chr02	14530033	✓	2	37.712
SNP_FB_0888750	2	972	NA	NA	Chr02	14527101	✓	2	37.712
SNP_FB_0888751	2	973	NA	NA	Chr02	14526944	✓	2	37.712
SNP_FB_0888770	2	974	NA	NA	Chr02	14523382	✓	2	37.712
SNP_FB_0474177	2	975	chr2	17178144	Chr02	14849504	✓	2	38.698
SNP_FB_0474178	2	976	chr2	17178414	Chr02	14849775	✓	2	38.305
RosBREEDSNP_SNP_AG_17179555_Lg2_327287_MAF30_327287_exon1	2	977	chr2	17179556	Chr02	14850917	✓	2	38.041
RosBREEDSNP_SNP_GA_17179731_Lg2_327287_MAF30_327287_exon1	2	978	chr2	17179732	Chr02	14851093	✓	2	38.041
SNP_FB_0474189	2	979	chr2	17180865	Chr02	14852227	✓	2	38.698
SNP_FB_0474192	2	980	chr2	17182053	Chr02	14853415	✓	2	38.698
SNP_FB_0474195	2	981	chr2	17182777	Chr02	14854139	✓	2	38.041
SNP_FB_0474197	2	982	chr2	17183296	Chr02	14854658	✓	2	38.041
SNP_FB_0474198	2	983	chr2	17183406	Chr02	14854768	✓	2	38.041
SNP_FB_0474199	2	984	chr2	17183629	Chr02	14854991	✓	2	38.041
SNP_FB_0474201	2	985	chr2	17183905	Chr02	14855267	✓	2	38.041
SNP_FB_0475045	2	986	chr2	17551534	Chr02	15210263	✓	2	38.698
SNP_FB_0475051	2	987	chr2	17553538	Chr02	15212267	✓	2	38.041
SNP_FB_0475066	2	988	chr2	17557183	NA	NA	×	-	-
SNP_FB_0956983	2	989	NA	NA	NA	NA	✓	2	38.698
SNP_FB_0956985	2	990	NA	NA	Chr02	15354867	✓	2	39.819
SNP_FB_0475657	2	991	chr2	17993314	Chr02	15652415	×	-	-
SNP_FB_0475663	2	992	chr2	17994142	Chr02	15653243	×	-	-
SNP_FB_0475668	2	993	chr2	17995018	Chr02	15654119	✓	2	42.713
SNP_FB_0475671	2	994	chr2	17995510	Chr02	15654611	×	-	-
RosBREEDSNP_SNP_CT_18003967_Lg2_325713_MAF20_325713_exon3	2	995	chr2	18003968	Chr02	15663312	✓	2	42.713
RosBREEDSNP_SNP_TC_18005035_Lg2_325713_MAF40_325713_exon1	2	996	chr2	18005036	Chr02	15664380	✓	2	40.641
RosBREEDSNP_SNP_GA_18005006_Lg2_325713_MAF20_325713_exon1	2	997	chr2	18005007	Chr02	15664351	×	-	-
RosBREEDSNP_SNP_CT_18004558_Lg2_72623_MAF40_72623_exon1	2	998	chr2	18004559	Chr02	15663903	✓	2	40.672
SNP_FB_1084165	2	999	NA	NA	Chr02	15846559	✓	2	41.044
SNP_FB_0206551	2	1000	chr13	36370091	Chr02	15863012	✓	2	39.857
SNP_FB_0206552	2	1001	chr13	36370220	Chr02	15863141	×	-	-
SNP_FB_0206553	2	1002	chr13	36370502	Chr02	15863423	✓	2	39.857
SNP_FB_0206556	2	1003	chr13	36370811	Chr02	15863732	✓	2	39.857
SNP_FB_0206557	2	1004	chr13	36371026	Chr02	15863947	✓	2	39.857
SNP_FB_0424909	2	1005	chr1	16134686	Chr02	16121973	×	-	-
SNP_FB_0424912	2	1006	chr1	16135229	Chr02	16121431	×	-	-
SNP_FB_0424926	2	1007	chr1	16137672	Chr02	16118986	✓	2	39.857
RosBREEDSNP_SNP_GA_18882549_Lg2_02651_MAF50_MDP0000535127_exon1	2	1008	chr2	18882550	Chr02	16467840	×	-	-
SNP_FB_0476513	2	1009	chr2	18884208	Chr02	16469497	×	-	-
SNP_FB_0476515	2	1010	chr2	18884540	Chr02	16469829	✓	2	39.857
SNP_FB_0476519	2	1011	chr2	18885254	Chr02	16470543	×	-	-
SNP_FB_0476523	2	1012	chr2	18885883	Chr02	16471172	✓	2	39.857
SNP_FB_0476526	2	1013	chr2	18886307	Chr02	16471596	×	-	-
SNP_FB_0477196	2	1014	chr2	19238645	Chr02	16658435	✓	2	41.048
RosBREEDSNP_SNP_AG_19239039_Lg2_00934_MAF30_1661651_exon1	2	1015	chr2	19239040	Chr02	16658830	×	-	-
SNP_FB_0477197	2	1016	chr2	19240551	Chr02	16660341	✓	2	41.048
RosBREEDSNP_SNP_AG_19241986_Lg2_00934_MAF20_1669248_exon2	2	1017	chr2	19241987	Chr02	16661776	×	-	-
SNP_FB_0477200	2	1018	chr2	19242184	Chr02	16661973	✓	2	41.048
SNP_FB_0477201	2	1019	chr2	19242936	Chr02	16662726	✓	2	41.048
SNP_FB_0477203	2	1020	chr2	19243685	Chr02	16663481	×	-	-
RosBREEDSNP_SNP_GA_19258873_Lg2_00934_MAF30_MDP0000306825_exon1	2	1021	chr2	19258874	Chr02	16678657	×	-	-
RosBREEDSNP_SNP_TG_19261463_Lg2_00934_MAF20_1667145_exon5	2	1022	chr2	19261464	Chr02	16681245	×	-	-
RosBREEDSNP_SNP_AG_19287810_Lg2_00934_MAF10_1630326_exon2	2	1023	chr2	19287811	Chr02	16706831	×	-	-
GDsnp00934	2	1024	chr2	19288491	Chr02	16707511	✓	2	43.328
SNP_FB_0957301	2	1025	NA	NA	Chr02	17061064	✓	2	43.328
SNP_FB_0480259	2	1026	chr2	21101425	Chr02	17480136	✓	2	43.328
SNP_FB_0480264	2	1027	chr2	21102770	Chr02	17481480	✓	2	43.328
SNP_FB_0480275	2	1028	chr2	21104246	Chr02	17482951	×	-	-
SNP_FB_0480277	2	1029	chr2	21104528	Chr02	17483233	×	-	-
RosBREEDSNP_SNP_AG_21105289_Lg2_MDP0000801540_MAF40_MDP0000801540_exon1	2	1030	chr2	21105290	Chr02	17483995	✓	2	43.328
SNP_FB_0480283	2	1031	chr2	21108712	Chr02	17487414	×	-	-
SNP_FB_0480287	2	1032	chr2	21109675	Chr02	17488377	×	-	-
SNP_FB_0480288	2	1033	chr2	21109834	Chr02	17488536	✓	2	43.328
GDsnp02076	2	1034	NA	NA	Chr02	17541197	✓	2	43.328
SNP_FB_0480730	2	1035	NA	NA	Chr02	17692253	✓	2	44.399
SNP_FB_0480741	2	1036	NA	NA	Chr02	17693708	✓	2	44.399
SNP_FB_0623601	2	1037	chr5	21103701	Chr02	17968200	✓	2	44.399
SNP_FB_0996171	2	1038	chr5	21180353	Chr02	17899771	✓	2	44.399
SNP_FB_0996172	2	1039	chr5	21180434	Chr02	17899690	×	-	-
SNP_FB_0996173	2	1040	chr5	21180464	Chr02	17899660	×	-	-
SNP_FB_0996182	2	1041	chr5	21182501	Chr02	17897625	✓	2	44.399
SNP_FB_0480732	2	1042	chr2	21480328	Chr02	17692428	×	-	-
SNP_FB_0480754	2	1043	chr2	21483121	Chr02	17695219	✓	2	44.399
SNP_FB_0480759	2	1044	chr2	21483832	Chr02	17695930	✓	2	44.399
RosBREEDSNP_SNP_TC_23088754_Lg2_RosCOS292_MAF30_MDP0000228900_exon4	2	1045	chr2	23088755	Chr02	18443298	×	-	-
RosBREEDSNP_SNP_AG_23095096_Lg2_RosCOS292_MAF40_1643572_exon1	2	1046	chr2	23095097	Chr02	18436954	×	-	-
SNP_FB_0482224	2	1047	chr2	23081739	Chr02	18450321	✓	2	44.399
SNP_FB_0482226	2	1048	chr2	23081931	Chr02	18450129	×	-	-
SNP_FB_0482230	2	1049	chr2	23082559	NA	NA	✓	2	44.399
SNP_FB_0482637	2	1050	chr2	23256387	Chr02	18263899	✓	2	44.399
SNP_FB_0482638	2	1051	chr2	23257446	Chr02	18262840	×	-	-
SNP_FB_0482647	2	1052	chr2	23258428	Chr02	18261859	✓	2	44.399
SNP_FB_0482662	2	1053	chr2	23263119	Chr02	18257165	✓	2	44.399
SNP_FB_0481283	2	1054	chr2	22219767	Chr02	18664819	×	-	-
SNP_FB_0481284	2	1055	chr2	22219935	Chr02	18664987	×	-	-
SNP_FB_0481285	2	1056	chr2	22220448	Chr02	18665499	✓	2	44.399
SNP_FB_0481298	2	1057	chr2	22223581	Chr02	18668630	×	-	-
SNP_FB_0481301	2	1058	chr2	22224003	Chr02	18669052	✓	2	44.399
SNP_FB_0481305	2	1059	chr2	22224430	Chr02	18669479	×	-	-
SNP_FB_0481306	2	1060	chr2	22224548	Chr02	18669597	✓	2	44.399
SNP_FB_0481309	2	1061	chr2	22225673	Chr02	18670719	✓	2	44.399
SNP_FB_0481312	2	1062	chr2	22226189	Chr02	18671235	✓	2	44.399
SNP_FB_0481315	2	1063	chr2	22226492	Chr02	18671538	✓	2	44.399
SNP_FB_0481444	2	1064	chr2	22485156	Chr02	18915110	✓	2	44.399
SNP_FB_0481445	2	1065	chr2	22485246	Chr02	18915200	×	-	-
SNP_FB_0483064	2	1066	chr2	23917089	Chr02	19088413	×	-	-
SNP_FB_0483282	2	1067	chr2	24103663	Chr02	19261819	×	-	-
SNP_FB_0483284	2	1068	chr2	24103855	Chr02	19262011	×	-	-
RosBREEDSNP_SNP_CT_24104888_Lg2_MDP0000136940_MAF50_MDP0000136940_exon1	2	1069	chr2	24104889	Chr02	19263032	×	-	-
SNP_FB_0483831	2	1070	chr2	24479077	Chr02	19660211	✓	2	44.399
SNP_FB_0483840	2	1071	chr2	24480097	Chr02	19661232	×	-	-
RosBREEDSNP_SNP_CA_24744626_Lg2_00833_MAF50_MDP0000263007_exon1	2	1072	chr2	24744627	Chr02	19975783	×	-	-
SNP_FB_0484398	2	1073	chr2	24744672	Chr02	19975828	×	-	-
SNP_FB_0484405	2	1074	chr2	24745381	Chr02	19976537	×	-	-
RosBREEDSNP_SNP_CA_24747820_Lg2_00833_MAF30_45322_exon1	2	1075	chr2	24747821	Chr02	19978980	×	-	-
RosBREEDSNP_SNP_TC_24790175_Lg2_00833_MAF20_339998_exon1	2	1076	chr2	24790176	Chr02	20022235	×	-	-
RosBREEDSNP_SNP_GA_24792350_Lg2_00833_MAF20_1661346_exon1	2	1077	chr2	24792351	Chr02	20024410	×	-	-
GDsnp00833	2	1078	chr2	24792925	Chr02	20024984	✓	2	45.472
SNP_FB_0485376	2	1079	chr2	25185569	Chr02	20507117	×	-	-
SNP_FB_0485378	2	1080	chr2	25185835	Chr02	20507383	✓	2	45.472
SNP_FB_0485380	2	1081	chr2	25186267	Chr02	20507815	✓	2	45.49
SNP_FB_0485385	2	1082	chr2	25186858	Chr02	20508405	✓	2	45.472
SNP_FB_0485395	2	1083	chr2	25188880	Chr02	20510427	×	-	-
RosBREEDSNP_SNP_CA_34290779_Lg2_00624_MAF40_MDP0000253969_exon1	2	1084	chr2	34290780	Chr02	20907436	✓	2	46.014
SNP_FB_0958615	2	1085	chr2	24964558	Chr02	20747289	×	-	-
RosBREEDSNP_SNP_CT_24821574_Lg2_00833_MAF40_MDP0000316384_exon1	2	1086	chr2	24823782	Chr02	20644911	✓	2	46.014
GDsnp02155	2	1087	NA	NA	NA	NA	✓	2	46.544
SNP_FB_0958353	2	1088	NA	NA	Chr02	21283023	✓	2	46.544
SNP_FB_0958361	2	1089	NA	NA	Chr02	21279715	✓	2	46.544
SNP_FB_0487462	2	1090	chr2	27639000	Chr02	23732985	×	-	-
SNP_FB_0487486	2	1091	chr2	27643274	Chr02	23728710	✓	2	46.544
SNP_FB_0487487	2	1092	chr2	27643399	Chr02	23728585	×	-	-
SNP_FB_0487488	2	1093	chr2	27643658	Chr02	23728326	✓	2	46.544
GDsnp02376	2	1094	chr2	27646081	Chr02	23725903	✓	2	46.544
SNP_FB_1093757	2	1095	NA	NA	Chr02	21934363	✓	2	46.544
RosBREEDSNP_SNP_AC_25674246_Lg2_01935_MAF40_1688931_exon1	2	1096	chr2	25674247	Chr02	24766521	×	-	-
RosBREEDSNP_SNP_GT_25677361_Lg2_01935_MAF50_1635560_exon1	2	1097	chr2	25677362	Chr02	24763689	×	-	-
GDsnp01935	2	1098	chr2	25680013	Chr02	24761038	✓	2	46.544
RosBREEDSNP_SNP_CT_25680654_Lg2_01935_MAF40_403139_exon1	2	1099	chr2	25680655	Chr02	24760396	×	-	-
SNP_FB_0667258	2	1100	chr6	17960532	Chr02	25342518	✓	2	48.147
SNP_FB_0667262	2	1101	chr6	17961153	Chr02	25341897	×	-	-
SNP_FB_0667266	2	1102	chr6	17962628	Chr02	25340406	✓	2	46.544
SNP_FB_0667267	2	1103	chr6	17963298	Chr02	25339736	×	-	-
SNP_FB_0667273	2	1104	chr6	17964532	Chr02	25338502	×	-	-
RosBREEDSNP_SNP_CT_26342765_Lg2_00092_MAF20_1632883_exon1	2	1105	chr2	26342766	Chr02	25529089	✓	2	48.147
SNP_FB_0486156	2	1106	chr2	26343425	Chr02	25529749	✓	2	46.544
SNP_FB_0486161	2	1107	chr2	26345415	Chr02	25531722	✓	2	46.544
GDsnp00092	2	1108	chr2	26385907	Chr02	25554011	✓	2	46.544
RosBREEDSNP_SNP_GA_26390694_Lg2_00092_MAF30_MDP0000236703_exon5	2	1109	chr2	26390695	Chr02	25558806	✓	2	46.544
SNP_FB_0959076	2	1110	NA	NA	Chr02	26045097	✓	2	48.147
SNP_FB_0487033	2	1111	chr2	26910662	Chr02	26055480	×	-	-
SNP_FB_0487035	2	1112	chr2	26915236	Chr02	26060054	✓	2	49.191
SNP_FB_0487044	2	1113	chr2	26918347	Chr02	26063170	×	-	-
SNP_FB_0487045	2	1114	chr2	26918777	Chr02	26063600	✓	2	46.544
SNP_FB_0487049	2	1115	chr2	26919097	Chr02	26063924	✓	2	46.544
SNP_FB_0487051	2	1116	chr2	26919273	Chr02	26064100	×	-	-
SNP_FB_1092101	2	1117	NA	NA	NA	NA	✓	2	50.261
SNP_FB_1092109	2	1118	NA	NA	NA	NA	✓	2	50.261
SNP_FB_0487500	2	1119	chr2	27645069	Chr02	23726915	×	-	-
SNP_FB_1092108	2	1120	NA	NA	NA	NA	✓	2	46.685
RosBREEDSNP_SNP_AG_27281402_Lg2_02271_MAF20_98805_exon1	2	1121	chr2	27281403	NA	NA	×	-	-
SNP_FB_0487268	2	1122	chr2	27283139	NA	NA	×	-	-
SNP_FB_0487275	2	1123	chr2	27286235	NA	NA	✓	2	46.544
RosBREEDSNP_SNP_AG_27286399_Lg2_02271_MAF50_MDP0000291692_exon7	2	1124	chr2	27286400	NA	NA	✓	2	46.544
SNP_FB_0487276	2	1125	chr2	27287192	NA	NA	✓	2	46.544
SNP_FB_0487278	2	1126	chr2	27287600	Chr02	26673064	×	-	-
SNP_FB_0487281	2	1127	chr2	27288852	NA	NA	✓	2	46.544
SNP_FB_0487282	2	1128	chr2	27289869	Chr02	26675070	×	-	-
SNP_FB_0487284	2	1129	chr2	27290320	Chr02	26675521	×	-	-
RosBREEDSNP_SNP_TC_27298641_Lg2_02271_MAF40_952256_exon1	2	1130	chr2	27298642	Chr02	26683848	✓	2	50.261
RosBREEDSNP_SNP_AC_27306234_Lg2_02271_MAF50_MDP0000898595_exon4	2	1131	chr2	27306235	Chr02	26696494	×	-	-
RosBREEDSNP_SNP_GA_27335209_Lg2_02271_MAF30_490252_exon3	2	1132	chr2	27335210	Chr02	26722837	✓	2	50.261
RosBREEDSNP_SNP_AG_27373895_Lg2_02271_MAF10_893726_exon1	2	1133	chr2	27373896	Chr02	26757930	×	-	-
SNP_FB_0927564	2	1134	NA	NA	Chr02	26958282	✓	2	47.94
SNP_FB_0489657	2	1135	chr2	29825221	Chr02	27034731	✓	2	50.261
RosBREEDSNP_SNP_TG_29827721_Lg2_MDP0000556302_MAF30_MDP0000556302_exon1	2	1136	chr2	29827722	Chr02	27037165	✓	2	50.261
SNP_FB_0489674	2	1137	chr2	29827939	NA	NA	✓	2	47.94
SNP_FB_0489772	2	1138	chr2	30031881	Chr02	27247538	×	-	-
SNP_FB_0489774	2	1139	chr2	30032088	Chr02	27247745	✓	2	46.544
SNP_FB_0489775	2	1140	chr2	30032147	Chr02	27247804	×	-	-
SNP_FB_0489789	2	1141	chr2	30036925	Chr02	27252564	✓	2	50.261
SNP_FB_0489795	2	1142	chr2	30037792	Chr02	27253431	×	-	-
SNP_FB_0490066	2	1143	chr2	30295908	Chr02	28380171	×	-	-
SNP_FB_0490067	2	1144	chr2	30295988	Chr02	28380091	×	-	-
SNP_FB_0490069	2	1145	chr2	30298520	Chr02	28377558	×	-	-
RosBREEDSNP_SNP_CA_30299235_Lg2_01251_MAF30_MDP0000184026_exon1	2	1146	chr2	30299236	Chr02	28376842	×	-	-
SNP_FB_0490085	2	1147	chr2	30304008	Chr02	28372071	×	-	-
RosBREEDSNP_SNP_CA_30305383_Lg2_01251_MAF20_MDP0000184026_exon9	2	1148	chr2	30305384	Chr02	28370636	×	-	-
RosBREEDSNP_SNP_GA_30314379_Lg2_01251_MAF50_MDP0000246555_exon1	2	1149	chr2	30314380	Chr02	28361642	×	-	-
RosBREEDSNP_SNP_AG_30377236_Lg2_01251_MAF30_MDP0000216184_exon4	2	1150	chr2	30377237	Chr02	28307162	×	-	-
SNP_FB_0490464	2	1151	chr2	30552338	Chr02	27709760	×	-	-
SNP_FB_0490482	2	1152	chr2	30558578	Chr02	27716013	×	-	-
SNP_FB_0490927	2	1153	chr2	30841875	Chr02	27958069	×	-	-
SNP_FB_0490928	2	1154	chr2	30842389	Chr02	27958584	×	-	-
SNP_FB_0490930	2	1155	chr2	30844752	Chr02	27960946	×	-	-
SNP_FB_0490931	2	1156	chr2	30844883	Chr02	27961077	×	-	-
RosBREEDSNP_SNP_GA_30846147_Lg2_261916__261916_exon2	2	1157	chr2	30846148	Chr02	27962342	×	-	-
RosBREEDSNP_SNP_TC_30846189_Lg2_263337__263337_exon2	2	1158	chr2	30846190	Chr02	27962384	×	-	-
RosBREEDSNP_SNP_GA_30846235_Lg2_263337_MAF20_263337_exon2	2	1159	chr2	30846236	Chr02	27962430	✓	2	51.295
RosBREEDSNP_SNP_CT_30846581_Lg2_263337__263337_exon1	2	1160	chr2	30846582	Chr02	27962776	×	-	-
SNP_FB_0960305	2	1161	chr2	31102880	NA	NA	✓	2	48.23
SNP_FB_0492190	2	1162	chr2	31599180	NA	NA	✓	2	48.23
SNP_FB_0492193	2	1163	chr2	31599498	Chr02	28502138	×	-	-
SNP_FB_0492194	2	1164	chr2	31599673	Chr02	28502313	✓	2	51.295
SNP_FB_0492208	2	1165	chr2	31604014	Chr02	28506690	✓	2	48.23
SNP_FB_0492218	2	1166	chr2	31605714	Chr02	28508392	×	-	-
SNP_FB_0492220	2	1167	chr2	31606001	NA	NA	✓	2	51.295
SNP_FB_0492225	2	1168	chr2	31606911	Chr02	28509591	✓	2	48.23
GDsnp01251	2	1169	chr2	31909653	Chr02	29452006	✓	2	51.951
RosBREEDSNP_SNP_AG_32121227_Lg2_00022_MAF10_MDP0000319037_exon1	2	1170	chr2	32121228	Chr02	29761773	✓	2	51.951
RosBREEDSNP_SNP_CT_32142149_Lg2_00022_MAF40_72706_exon1	2	1171	chr2	32142150	Chr02	29782395	✓	2	52.252
SNP_FB_0493175	2	1172	chr2	32256042	Chr02	29925499	✓	2	51.951
SNP_FB_0493179	2	1173	chr2	32260218	Chr02	29926195	✓	2	52.263
SNP_FB_0493180	2	1174	chr2	32260329	Chr02	29926306	✓	2	52.263
SNP_FB_0493182	2	1175	chr2	32263566	Chr02	29929908	×	-	-
SNP_FB_0493186	2	1176	chr2	32264945	Chr02	29931287	✓	2	52.257
SNP_FB_0493187	2	1177	chr2	32265047	Chr02	29931387	✓	2	52.263
SNP_FB_0493192	2	1178	chr2	32265848	Chr02	29932188	×	-	-
SNP_FB_0493193	2	1179	chr2	32266457	Chr02	29932797	✓	2	51.951
SNP_FB_0493196	2	1180	chr2	32267290	Chr02	29933630	✓	2	51.662
SNP_FB_0960786	2	1181	NA	NA	Chr02	30553185	✓	2	52.257
RosBREEDSNP_SNP_CT_32422332_Lg2_327917_MAF10_327917_exon1	2	1182	chr2	32422333	Chr02	30459267	×	-	-
SNP_FB_0493526	2	1183	chr2	32684559	Chr02	30723725	×	-	-
SNP_FB_0493532	2	1184	chr2	32686821	Chr02	30725987	✓	2	51.951
SNP_FB_0493534	2	1185	chr2	32687335	Chr02	30726501	✓	2	51.951
SNP_FB_0493535	2	1186	chr2	32687351	Chr02	30726517	×	-	-
SNP_FB_0493545	2	1187	chr2	32689306	Chr02	30728470	×	-	-
Rvi2_region41_Y341	2	1188	chr2	32717318	Chr02	30757511	×	-	-
RosBREEDSNP_SNP_AC_32854243_Lg2_MDP0000185319_MAF20_MDP0000185319_exon1	2	1189	chr2	32854244	Chr02	30912309	×	-	-
RosBREEDSNP_SNP_CT_32854273_Lg2_MDP0000185319_MAF20_MDP0000185319_exon1	2	1190	chr2	32854274	Chr02	30912339	×	-	-
Rvi2_region21_Y693	2	1191	chr2	32975146	Chr02	31017300	×	-	-
Rvi2_region21_Y732	2	1192	chr2	32975185	Chr02	31017339	✓	2	53.181
RosBREEDSNP_SNP_AG_32997136_Lg2_02223_MAF20_570205_exon1	2	1193	chr2	32997137	Chr02	31062613	✓	2	53.181
GDsnp02223	2	1194	chr2	32997633	Chr02	31063109	✓	2	51.951
RosBREEDSNP_SNP_CT_32999908_Lg2_02223_MAF50_1631749_exon1	2	1195	chr2	32999909	Chr02	31065385	×	-	-
SNP_FB_0494250	2	1196	chr2	33001199	Chr02	31066675	✓	2	53.181
RosBREEDSNP_SNP_GA_33002490_Lg2_02223_MAF40_1642591_exon3	2	1197	chr2	33002491	Chr02	31067967	✓	2	51.871
Rvi2_region23_R366	2	1198	NA	NA	Chr02	31105374	✓	2	52.733
Rvi2_region27.2_M133_bis	2	1199	NA	NA	NA	NA	✓	2	54.547
SNP_FB_0961303	2	1200	chr2	33189176	Chr02	31279146	✓	2	53.858
SNP_FB_0961308	2	1201	chr2	33190265	Chr02	31280319	✓	2	53.858
SNP_FB_0961311	2	1202	chr2	33191817	Chr02	31281657	✓	2	53.858
SNP_FB_0961305	2	1203	NA	NA	Chr02	31279472	✓	2	53.688
RosBREEDSNP_SNP_AC_33262034_Lg2_00629_MAF30_532453_exon1	2	1204	chr2	33230540	Chr02	31434519	✓	2	54.547
RosBREEDSNP_SNP_TG_33257933_Lg2_00629_MAF30_1656170_exon2	2	1205	chr2	33265533	Chr02	31430234	✓	2	54.547
RosBREEDSNP_SNP_TC_33272338_Lg2_00629_MAF20_MDP0000126888_exon7	2	1206	chr2	33272339	Chr07	5674121	×	-	-
SNP_FB_0494999	2	1207	chr2	33298787	Chr02	31471941	✓	2	53.688
SNP_FB_0495002	2	1208	chr2	33299341	Chr02	31472494	✓	2	54.547
SNP_FB_0495003	2	1209	chr2	33299402	Chr02	31472555	×	-	-
SNP_FB_0495004	2	1210	chr2	33299507	Chr02	31472660	✓	2	54.547
SNP_FB_0495005	2	1211	chr2	33300985	Chr02	31474126	✓	2	53.688
SNP_FB_0495006	2	1212	chr2	33301111	Chr02	31474252	✓	2	54.547
GDsnp00629	2	1213	chr2	33302631	Chr02	31475778	✓	2	53.858
SNP_FB_0495014	2	1214	chr2	33302909	Chr02	31476056	✓	2	53.688
SNP_FB_0495016	2	1215	chr2	33303350	Chr02	31476497	✓	2	53.858
SNP_FB_0495018	2	1216	chr2	33303551	Chr02	31476698	✓	2	53.858
SNP_FB_0495030	2	1217	chr2	33307413	Chr02	31480014	×	-	-
SNP_FB_1086535	2	1218	chr2	33469356	Chr02	31656546	×	-	-
Rvi11_Vbj34_Y733	2	1219	chr2	33488397	Chr02	31691052	×	-	-
Rvi11_Vbj34_R775	2	1220	chr2	33488439	Chr02	31691094	×	-	-
Rvi11_Vbj34_Y874	2	1221	chr2	33488538	Chr02	31691193	×	-	-
SNP_FB_1086523	2	1222	NA	NA	Chr02	31654205	✓	2	54.985
SNP_FB_1086525	2	1223	NA	NA	NA	NA	✓	2	54.985
SNP_FB_1086530	2	1224	NA	NA	Chr02	31655791	✓	2	54.236
SNP_FB_0961619	2	1225	NA	NA	Chr02	31883283	✓	2	54.547
SNP_FB_0961621	2	1226	NA	NA	Chr02	31883600	✓	2	54.547
SNP_FB_0961638	2	1227	NA	NA	Chr02	31885935	✓	2	54.547
SNP_FB_0961624	2	1228	NA	NA	Chr02	31883860	✓	2	54.985
SNP_FB_0961628	2	1229	NA	NA	Chr02	31884650	✓	2	54.236
SNP_FB_0495625	2	1230	chr2	33651901	Chr02	31929089	×	-	-
SNP_FB_0495643	2	1231	chr2	33654409	Chr02	31931575	×	-	-
SNP_FB_0495649	2	1232	chr2	33654958	Chr02	31932124	✓	2	54.985
SNP_FB_0495611	2	1233	chr2	33676919	Chr02	31925314	✓	2	54.985
SNP_FB_0495613	2	1234	chr2	33677193	Chr02	31925584	×	-	-
SNP_FB_0495616	2	1235	chr2	33678270	Chr02	31926273	✓	2	54.985
SNP_FB_0659583	2	1236	chr6	10309617	Chr02	32000754	✓	2	54.236
SNP_FB_0659592	2	1237	chr6	10312199	Chr02	32003336	✓	2	54.236
SNP_FB_0659593	2	1238	chr6	10312221	Chr02	32003358	✓	2	54.985
SNP_FB_0659598	2	1239	chr6	10313070	Chr02	32004205	✓	2	54.547
SNP_FB_0659606	2	1240	chr6	10313952	Chr02	32005087	✓	2	54.985
SNP_FB_0659613	2	1241	chr6	10315175	Chr02	32006308	×	-	-
SNP_FB_0659619	2	1242	chr6	10316008	Chr02	32007141	✓	2	54.236
SNP_FB_0659635	2	1243	chr6	10318065	Chr02	32009198	✓	2	54.236
SNP_FB_0659636	2	1244	chr6	10318116	Chr02	32009249	✓	2	54.547
SNP_FB_0495942	2	1245	chr2	33868609	Chr02	32116987	✓	2	56.243
SNP_FB_0495949	2	1246	chr2	33869392	Chr02	32117770	✓	2	56.243
SNP_FB_0495951	2	1247	chr2	33869596	Chr02	32117975	✓	2	56.243
SNP_FB_0495955	2	1248	chr2	33870440	Chr02	32118819	✓	2	56.243
SNP_FB_0495964	2	1249	chr2	33871560	Chr02	32119939	✓	2	56.243
SNP_FB_0495966	2	1250	chr2	33871653	Chr02	32120032	×	-	-
SNP_FB_0495972	2	1251	chr2	33872501	Chr02	32120873	✓	2	56.243
RosBREEDSNP_SNP_TC_33873171_Lg2_01349_MAF40_1648732_exon10	2	1252	chr2	33873172	Chr02	32121544	×	-	-
SNP_FB_0495984	2	1253	chr2	33874344	Chr02	32122713	✓	2	56.243
RosBREEDSNP_SNP_TC_33891250_Lg2_01349_MAF20_1649557_exon1	2	1254	chr2	33891251	Chr02	32130907	✓	2	54.547
RosBREEDSNP_SNP_CA_33896449_Lg2_01349_MAF20_919401_exon1	2	1255	chr2	33896450	NA	NA	✓	2	56.243
SNP_FB_0961812	2	1256	NA	NA	NA	NA	✓	2	54.547
GDsnp01349	2	1257	chr2	33913023	Chr07	4761328	✓	2	54.525
SNP_FB_0961817	2	1258	NA	NA	Chr02	32140381	✓	2	56.243
SNP_FB_0961850	2	1259	NA	NA	NA	NA	✓	2	56.243
SNP_FB_0496358	2	1260	chr2	34044092	Chr02	32280434	×	-	-
SNP_FB_0496336	2	1261	chr2	34053540	Chr02	32275432	✓	2	56.243
SNP_FB_0496337	2	1262	chr2	34053603	Chr02	32275495	✓	2	56.243
SNP_FB_0496338	2	1263	chr2	34053752	Chr02	32275644	✓	2	54.547
SNP_FB_0496340	2	1264	chr2	34053845	Chr02	32275737	✓	2	56.243
SNP_FB_0496343	2	1265	chr2	34054082	Chr02	32275972	✓	2	56.243
SNP_FB_0496348	2	1266	chr2	34055250	Chr02	32277144	✓	2	56.243
RosBREEDSNP_SNP_GA_34054741_Lg2_RosCOS1019_MAF50_MDP0000244330_exon4	2	1267	chr2	34058004	Chr02	32278793	✓	2	56.243
SNP_FB_0961854	2	1268	NA	NA	Chr02	32338933	✓	2	56.243
SNP_FB_0961868	2	1269	NA	NA	Chr02	32341223	✓	2	56.243
SNP_FB_0961869	2	1270	NA	NA	Chr02	32341520	✓	2	56.243
RosBREEDSNP_SNP_TC_34194147_Lg2_RosCOS2050_MAF50_838967_exon2	2	1271	chr2	34194148	Chr02	32441075	×	-	-
RosBREEDSNP_SNP_AC_34225113_Lg2_00624_MAF40_1624980_exon2	2	1272	chr2	34225114	Chr02	32473947	×	-	-
RosBREEDSNP_SNP_AG_34228187_Lg2_00624_MAF20_146458_exon1	2	1273	chr2	34228188	Chr02	32476958	×	-	-
RosBREEDSNP_SNP_GA_34231106_Lg2_00624_MAF10_849393_exon1	2	1274	chr2	34231107	Chr02	32479876	✓	2	54.547
RosBREEDSNP_SNP_AG_34233785_Lg2_00624_MAF20_983148_exon1	2	1275	chr2	34233786	NA	NA	✓	2	54.547
RosBREEDSNP_SNP_CT_34286797_Lg2_00624_MAF30_MDP0000708314_exon1	2	1276	chr2	34286798	Chr02	20911422	×	-	-
SNP_FB_0497066	2	1277	chr2	34361840	Chr02	32612954	✓	2	55.89
SNP_FB_0497067	2	1278	chr2	34362026	Chr02	32613142	✓	2	55.457
SNP_FB_0497074	2	1279	chr2	34362738	Chr02	32613854	✓	2	57.824
SNP_FB_0497077	2	1280	chr2	34362936	Chr02	32614052	✓	2	57.824
SNP_FB_0497082	2	1281	chr2	34363403	Chr02	32614519	×	-	-
SNP_FB_1086652	2	1282	NA	NA	NA	NA	✓	2	57.824
SNP_FB_1086648	2	1283	NA	NA	NA	NA	✓	2	55.89
RosBREEDSNP_SNP_TC_35446282_Lg2_155393_MAF10_155393_exon2	2	1284	chr2	35446283	Chr02	33373447	✓	2	55.457
RosBREEDSNP_SNP_AG_35490042_Lg2_00267_MAF50_MDP0000189931_exon3	2	1285	chr2	35463564	Chr02	33424344	✓	2	55.89
SNP_FB_0498466	2	1286	chr2	35503760	Chr02	33433193	✓	2	57.824
SNP_FB_0498468	2	1287	chr2	35503913	Chr02	33433346	×	-	-
GDsnp00267	2	1288	chr2	35506234	Chr02	33435668	✓	2	57.824
SNP_FB_0498491	2	1289	chr2	35509348	Chr02	33438811	✓	2	57.824
SNP_FB_0498492	2	1290	chr2	35509409	Chr02	33438872	✓	2	57.824
SNP_FB_0498497	2	1291	chr2	35510061	Chr02	33439510	✓	2	57.824
SNP_FB_0498500	2	1292	chr2	35510400	Chr02	33439852	✓	2	55.89
SNP_FB_0498502	2	1293	chr2	35510537	Chr02	33439989	×	-	-
GDsnp00624	2	1294	chr2	35923145	Chr02	33976865	✓	2	57.082
RosBREEDSNP_SNP_GA_36178435_Lg2_00914_MAF40_1623102_exon6	2	1295	chr2	36178436	Chr02	34377196	✓	2	56.645
RosBREEDSNP_SNP_TG_36182763_Lg2_00914_MAF20_1649979_exon1	2	1296	chr2	36182764	Chr02	34381469	×	-	-
RosBREEDSNP_SNP_GA_36185368_Lg2_00914_MAF40_521919_exon1	2	1297	chr2	36185369	Chr02	34400329	✓	2	61.961
SNP_FB_0499624	2	1298	chr2	36186507	Chr02	34401467	✓	2	58.15
SNP_FB_0499627	2	1299	chr2	36186745	Chr02	34401705	×	-	-
SNP_FB_0499629	2	1300	chr2	36187480	Chr02	34402421	✓	2	61.961
SNP_FB_0499635	2	1301	chr2	36189324	Chr02	34404265	✓	2	56.645
SNP_FB_0499639	2	1302	chr2	36190247	Chr02	34405188	×	-	-
RosBREEDSNP_SNP_CT_36217156_Lg2_00914_MAF50_266158_exon1	2	1303	chr2	36217157	Chr02	34425541	✓	2	56.645
RosBREEDSNP_SNP_CA_36329748_Lg2_01322_MAF30_MDP0000283001_exon1	2	1304	chr2	36329749	Chr02	34556242	×	-	-
RosBREEDSNP_SNP_TG_36331759_Lg2_01322_MAF20_MDP0000707672_exon2	2	1305	chr2	36331760	Chr02	34556180	✓	2	61.961
RosBREEDSNP_SNP_CA_36357685_Lg2_01322_MAF50_522361_exon2	2	1306	chr2	36357686	Chr02	34581138	✓	2	63.128
RosBREEDSNP_SNP_GA_36362741_Lg2_01322_MAF40_1677560_exon1	2	1307	chr2	36362742	Chr02	34586192	×	-	-
GDsnp01322	2	1308	chr2	36374975	Chr07	3044829	✓	2	58.434
RosBREEDSNP_SNP_CT_36421423_Lg2_01322_MAF10_MDP0000758646_exon1	2	1309	chr2	36421423	Chr02	34642338	×	-	-
GDsnp00669	2	1310	chr2	36446288	Chr02	34659778	✓	2	63.128
RosBREEDSNP_SNP_AG_36448217_Lg2_00669_MAF20_1626696_exon1	2	1311	chr2	36448218	Chr02	34661708	×	-	-
RosBREEDSNP_SNP_TC_36462247_Lg2_00669_MAF50_262678_exon2	2	1312	chr2	36462248	Chr02	34675739	✓	2	56.645
RosBREEDSNP_SNP_GA_36465694_Lg2_00669_MAF40_MDP0000265993_exon7	2	1313	chr2	36465695	Chr02	34679185	✓	2	56.645
RosBREEDSNP_SNP_CT_36473196_Lg2_00669_MAF30_MDP0000265993_exon1	2	1314	chr2	36473197	Chr02	34686700	✓	2	56.645
RosBREEDSNP_SNP_TC_36492148_Lg2_00669_MAF50_MDP0000138033_exon10	2	1315	chr2	36494936	Chr02	34707628	✓	2	57.993
SNP_FB_0214511	2	1316	chr14	1107025	Chr02	34755733	✓	2	63.761
SNP_FB_1063203	2	1317	NA	NA	Chr02	34962198	✓	2	63.761
SNP_FB_0501805	2	1318	chr2	37996323	Chr02	35268944	✓	2	60.068
SNP_FB_0501806	2	1319	chr2	37997225	Chr02	35269845	✓	2	63.761
SNP_FB_0501809	2	1320	chr2	37997395	Chr02	35270015	✓	2	59.302
SNP_FB_0501810	2	1321	chr2	37997535	Chr02	35270157	✓	2	60.051
SNP_FB_0501816	2	1322	chr2	37998823	Chr02	35271445	✓	2	63.761
RosBREEDSNP_SNP_AC_37999186_Lg2_10007_MAF30_514932_exon1	2	1323	chr2	37999187	Chr02	35271809	✓	2	59.302
SNP_FB_0501821	2	1324	chr2	38000434	Chr02	35273056	✓	2	59.359
SNP_FB_0501825	2	1325	chr2	38002582	Chr02	35275203	×	-	-
RosBREEDSNP_SNP_AG_38008622_Lg2_10007_MAF30_1629148_exon1	2	1326	chr2	38008623	Chr02	35291857	✓	2	59.302
SNP_FB_1087142	2	1327	NA	NA	Chr02	35433534	✓	2	59.302
SNP_FB_1087149	2	1328	NA	NA	Chr02	35434741	✓	2	59.302
SNP_FB_1087151	2	1329	NA	NA	Chr02	35434930	✓	2	60.051
SNP_FB_1087157	2	1330	NA	NA	Chr02	35441157	✓	2	60.051
GDsnp00914	2	1331	NA	NA	Chr02	35407165	✓	2	63.761
GDsnp10007	2	1332	chr2	38041618	Chr02	35318328	✓	2	63.761
RosBREEDSNP_SNP_CT_38055441_Lg2_10007_MAF10_MDP0000594402_exon2	2	1333	chr2	38055442	Chr02	35353125	×	-	-
SNP_FB_0502391	2	1334	chr2	38322475	Chr02	35612076	✓	2	65.35
SNP_FB_0502400	2	1335	chr2	38325147	Chr02	35614714	✓	2	65.35
SNP_FB_0502407	2	1336	chr2	38327861	NA	NA	×	-	-
SNP_FB_0502408	2	1337	chr2	38327872	NA	NA	✓	2	65.35
SNP_FB_0502410	2	1338	chr2	38328021	NA	NA	✓	2	59.302
SNP_FB_0502931	2	1339	chr2	38695459	NA	NA	✓	2	67.496
SNP_FB_0502932	2	1340	chr2	38695474	NA	NA	✓	2	67.496
SNP_FB_0502933	2	1341	chr2	38695557	NA	NA	✓	2	67.496
SNP_FB_0502948	2	1342	chr2	38697692	NA	NA	×	-	-
SNP_FB_0502949	2	1343	chr2	38697749	NA	NA	×	-	-
SNP_FB_0502952	2	1344	chr2	38698619	NA	NA	✓	2	67.496
SNP_FB_0502954	2	1345	chr2	38699371	Chr02	35928440	×	-	-
SNP_FB_0502973	2	1346	chr2	38702170	Chr02	35931239	×	-	-
RosBREEDSNP_SNP_CT_38921890_Lg2_00995_MAF20_520403_exon1	2	1347	chr2	38921891	Chr02	36319484	✓	2	59.302
RosBREEDSNP_SNP_TG_38924310_Lg2_00995_MAF20_MDP0000568968_exon3	2	1348	chr2	38924311	Chr02	36321905	×	-	-
SNP_FB_0503320	2	1349	chr2	38974126	Chr02	36383567	✓	2	67.496
SNP_FB_0503322	2	1350	chr2	38974616	Chr02	36384057	✓	2	61.652
SNP_FB_0503323	2	1351	chr2	38974697	Chr02	36384138	✓	2	67.496
SNP_FB_0503331	2	1352	chr2	38977220	Chr02	36386660	✓	2	62.263
SNP_FB_0503332	2	1353	chr2	38977276	Chr02	36386716	✓	2	62.263
SNP_FB_0503334	2	1354	chr2	38977464	Chr02	36386902	✓	2	61.652
SNP_FB_0503335	2	1355	chr2	38977516	Chr02	36386954	✓	2	67.496
RosBREEDSNP_SNP_AG_38977655_Lg2_00995_MAF40_487282_exon1	2	1356	chr2	38977656	Chr02	36387094	✓	2	67.496
SNP_FB_0503338	2	1357	chr2	38978279	Chr02	36387717	✓	2	62.263
RosBREEDSNP_SNP_AG_39010781_Lg2_00995_MAF50_262964_exon3	2	1358	chr2	39010782	Chr02	36438067	✓	2	61.652
RosBREEDSNP_SNP_TC_39014029_Lg2_00995_MAF50_MDP0000215541_exon1	2	1359	chr2	39014030	Chr02	36441353	✓	2	61.652
SNP_FB_0503611	2	1360	chr2	39257826	Chr02	36708323	✓	2	64.725
SNP_FB_0503613	2	1361	chr2	39258493	Chr02	36709004	✓	2	64.725
SNP_FB_0503614	2	1362	chr2	39258992	Chr02	36709512	✓	2	64.725
SNP_FB_0503622	2	1363	chr2	39260153	Chr02	36710672	×	-	-
SNP_FB_0503627	2	1364	chr2	39260834	Chr02	36711355	✓	2	64.725
SNP_FB_0503640	2	1365	chr2	39263960	Chr02	36714479	✓	2	64.725
RosBREEDSNP_SNP_CT_39271679_Lg2_01938_MAF20_MDP0000241144_exon1	2	1366	chr2	39271680	Chr02	36722151	×	-	-
SNP_FB_0503981	2	1367	chr2	39493327	Chr02	36935422	✓	2	69.009
SNP_FB_0503983	2	1368	chr2	39493456	Chr02	36935551	✓	2	69.009
RosBREEDSNP_SNP_GA_39493539_Lg2_00167_MAF20_1635758_exon2	2	1369	chr2	39493540	Chr02	36935635	×	-	-
RosBREEDSNP_SNP_AG_39497984_Lg2_00167_MAF50_1631668_exon6	2	1370	chr2	39497985	Chr02	36940080	✓	2	69.009
SNP_FB_0504009	2	1371	chr2	39500649	Chr02	36942747	✓	2	64.061
SNP_FB_0504016	2	1372	chr2	39501911	Chr02	36944046	×	-	-
SNP_FB_0504021	2	1373	chr2	39502557	Chr02	36944692	✓	2	64.684
RosBREEDSNP_SNP_CT_39505783_Lg2_00167_MAF20_MDP0000862491_exon1	2	1374	chr2	39505784	Chr02	36947913	✓	2	64.061
SNP_FB_0504011	2	1375	NA	NA	Chr02	36942979	✓	2	69.009
RosBREEDSNP_SNP_TC_39523918_Lg2_00167_MAF40_521654_exon1	2	1376	chr2	39523919	Chr02	36968057	✓	2	69.009
RosBREEDSNP_SNP_GA_39526012_Lg2_00167_MAF50_1641137_exon4	2	1377	chr2	39526013	Chr02	36970142	✓	2	69.009
GDsnp00167	2	1378	chr2	39532580	Chr02	36976695	✓	2	69.009
SNP_FB_0504436	2	1379	NA	NA	NA	NA	✓	2	71.971
SNP_FB_0504437	2	1380	NA	NA	Chr02	37199750	✓	2	71.971
SNP_FB_0504444	2	1381	NA	NA	Chr02	37200573	✓	2	71.971
RosBREEDSNP_SNP_TC_39549680_Lg2_00167_MAF30_361462_exon1	2	1382	chr2	39549681	Chr02	36987980	×	-	-
RosBREEDSNP_SNP_CT_39558990_Lg2_00167_MAF30_MDP0000471340_exon1	2	1383	chr2	39558991	Chr02	37000426	×	-	-
RosBREEDSNP_SNP_AG_39576068_Lg2_00167_MAF10_775044_exon1	2	1384	chr2	39576069	Chr02	37017220	×	-	-
RosBREEDSNP_SNP_CT_40079809_Lg2_02535_MAF50_1678854_exon4	2	1385	chr2	40079810	Chr02	37532889	✓	2	73.841
SNP_FB_0505183	2	1386	chr2	40083717	Chr02	37536796	✓	2	66.663
SNP_FB_0505184	2	1387	chr2	40083836	Chr02	37536915	✓	2	64.061
SNP_FB_0505185	2	1388	chr2	40084211	Chr02	37537290	✓	2	66.663
SNP_FB_0505187	2	1389	chr2	40084368	Chr02	37537447	✓	2	73.841
RosBREEDSNP_SNP_CA_40085225_Lg2_02535_MAF40_MDP0000320988_exon20	2	1390	chr2	40085226	Chr02	37538299	✓	2	73.841
GDsnp02535	2	1391	chr2	40090143	Chr02	37543196	✓	2	73.841
RosBREEDSNP_SNP_CA_40092827_Lg2_02535_MAF40_MDP0000258051_exon1	2	1392	chr2	40092828	Chr02	37545891	✓	2	73.841
SNP_FB_0666809	3	1393	chr6	17344391	Chr03	77259	×	-	-
SNP_FB_0666815	3	1394	chr6	17345265	Chr03	76385	×	-	-
SNP_FB_0666819	3	1395	chr6	17346107	Chr03	75543	×	-	-
SNP_FB_0666823	3	1396	chr6	17346980	Chr03	74663	×	-	-
SNP_FB_0666826	3	1397	chr6	17347477	Chr03	74166	×	-	-
SNP_FB_0666829	3	1398	chr6	17348005	Chr03	73638	✓	3	0.732
SNP_FB_0666833	3	1399	chr6	17349093	Chr03	72550	×	-	-
SNP_FB_0531581	3	1400	chr3	18480305	Chr03	660809	✓	3	0.732
RosBREEDSNP_SNP_GA_744263_Lg3_RosCOS2149_MAF10_476168_exon1	3	1401	chr3	744263	Chr03	150294	✓	3	0.732
RosBREEDSNP_SNP_CT_982733_Lg3_00506_MAF30_MDP0000198677_exon1	3	1402	chr3	982733	Chr03	410495	×	-	-
SNP_FB_0506599	3	1403	chr3	998640	Chr03	441317	×	-	-
RosBREEDSNP_SNP_TC_999208_Lg3_00506_MAF40_45662_exon1	3	1404	chr3	999208	Chr03	441885	×	-	-
SNP_FB_0506601	3	1405	chr3	999639	Chr03	442316	✓	3	0.904
SNP_FB_0506602	3	1406	chr3	1000081	Chr03	442758	✓	3	0.904
SNP_FB_0506611	3	1407	chr3	1002790	Chr03	445466	×	-	-
SNP_FB_0506615	3	1408	chr3	1003295	Chr03	445971	×	-	-
SNP_FB_0506616	3	1409	chr3	1003405	Chr03	446081	×	-	-
RosBREEDSNP_SNP_CA_1010332_Lg3_00506_MAF10_1687129_exon1	3	1410	chr3	1010332	Chr11	710156	×	-	-
GDsnp00506	3	1411	chr3	1029827	Chr03	483830	✓	3	0.904
RosBREEDSNP_SNP_AG_1035920_Lg3_00506_MAF50_MDP0000302258_exon1	3	1412	chr3	1035920	Chr03	489928	✓	3	0.732
RosBREEDSNP_SNP_GA_1057933_Lg3_00506_MAF50_38325_exon2	3	1413	chr3	1057933	Chr03	522341	✓	3	0.732
RosBREEDSNP_SNP_CA_1101058_Lg3_00866_MAF40_1635871_exon1	3	1414	chr3	1101058	Chr03	573005	✓	3	0.732
RosBREEDSNP_SNP_AG_1122860_Lg3_00866_MAF20_422432_exon2	3	1415	chr3	1122860	Chr03	591741	✓	3	0.732
SNP_FB_0171124	3	1416	chr13	9332429	Chr03	885015	✓	3	0.904
SNP_FB_0171126	3	1417	chr13	9332642	Chr03	884803	✓	3	0.904
SNP_FB_0171130	3	1418	chr13	9333645	Chr03	883800	✓	3	0.904
SNP_FB_0171139	3	1419	chr13	9334987	Chr03	882459	×	-	-
SNP_FB_0171143	3	1420	chr13	9336366	Chr03	879992	×	-	-
SNP_FB_0171157	3	1421	chr13	9337943	Chr03	878416	×	-	-
SNP_FB_0171159	3	1422	chr13	9338129	Chr03	878230	×	-	-
RosBREEDSNP_SNP_AG_1989584_Lg3_RosCOS1698_MAF40_1647014_exon1	3	1423	chr3	1988464	Chr03	1448777	✓	3	2.661
SNP_FB_0507616	3	1424	chr3	1991210	Chr03	1451526	×	-	-
SNP_FB_0507619	3	1425	chr3	1991611	Chr03	1451923	×	-	-
SNP_FB_0507628	3	1426	chr3	1993226	Chr03	1453538	×	-	-
SNP_FB_0507630	3	1427	chr3	1993307	Chr03	1453619	×	-	-
SNP_FB_0507632	3	1428	chr3	1993493	Chr03	1453805	×	-	-
RosBREEDSNP_SNP_GA_2462827_Lg3_RosCOS1398_MAF30_1667504_exon1	3	1429	chr3	2462828	NA	NA	×	-	-
SNP_FB_0508273	3	1430	chr3	2464149	Chr03	1982060	×	-	-
SNP_FB_0053133	3	1431	chr10	37863881	Chr03	2100368	✓	3	1.554
SNP_FB_1055492	3	1432	NA	NA	Chr03	2415161	✓	3	6.21
SNP_FB_0964039	3	1433	NA	NA	Chr03	2912073	✓	3	4.942
SNP_FB_0964042	3	1434	NA	NA	Chr03	2912313	✓	3	4.942
RosBREEDSNP_SNP_TC_3834966_Lg3_00124_MAF40_1646586_exon1	3	1435	chr3	3834967	Chr03	3160967	✓	3	6.21
RosBREEDSNP_SNP_GA_3879835_Lg3_00124_MAF10_761908_exon1	3	1436	chr3	3879836	Chr03	3203112	✓	3	6.21
RosBREEDSNP_SNP_CT_3897206_Lg3_00124_MAF50_1646569_exon1	3	1437	chr3	3897207	Chr03	3220526	×	-	-
SNP_FB_0509750	3	1438	chr3	3897434	Chr03	3220753	×	-	-
SNP_FB_0509751	3	1439	chr3	3897446	Chr03	3220765	×	-	-
GDsnp00124	3	1440	chr3	3901950	Chr03	3225256	✓	3	6.171
SNP_FB_0510256	3	1441	chr3	4818722	Chr03	3345520	×	-	-
SNP_FB_0510260	3	1442	chr3	4819521	NA	NA	×	-	-
RosBREEDSNP_SNP_CT_4823608_Lg3_00276_MAF50_1672366_exon1	3	1443	chr3	4823609	Chr03	3348750	×	-	-
SNP_FB_0510270	3	1444	chr3	4824743	Chr03	3349883	×	-	-
SNP_FB_0510271	3	1445	chr3	4825030	Chr03	3350170	×	-	-
SNP_FB_0510273	3	1446	chr3	4825239	Chr03	3350379	×	-	-
SNP_FB_0510280	3	1447	chr3	4826844	Chr03	3351984	×	-	-
SNP_FB_0510287	3	1448	chr3	4828163	Chr03	3353315	×	-	-
GDsnp00276	3	1449	NA	NA	Chr03	3512608	✓	3	7.245
SNP_FB_0510353	3	1450	chr3	4953850	Chr03	3524844	✓	3	7.245
SNP_FB_0510355	3	1451	chr3	4954170	Chr03	3525164	✓	3	6.21
SNP_FB_0510359	3	1452	chr3	4954643	Chr03	3525637	×	-	-
SNP_FB_0510361	3	1453	chr3	4954827	Chr03	3525821	✓	3	7.245
SNP_FB_0510362	3	1454	chr3	4955351	Chr03	3526345	✓	3	7.245
SNP_FB_0510363	3	1455	chr3	4955820	Chr03	3526812	✓	3	7.245
SNP_FB_0510368	3	1456	chr3	4956435	Chr03	3527426	✓	3	7.245
RosBREEDSNP_SNP_GA_4958565_Lg3_MDP0000694489__MDP0000694489_exon1	3	1457	chr3	4958566	Chr03	3529557	✓	3	7.245
SNP_FB_0510370	3	1458	chr3	4958905	Chr03	3529896	×	-	-
SNP_FB_0510372	3	1459	chr3	4959310	Chr03	3530301	✓	3	6.21
SNP_FB_0510714	3	1460	NA	NA	Chr03	3719103	✓	3	8.328
RosBREEDSNP_SNP_GA_5111953_Lg3_01957_MAF20_MDP0000389025_exon1	3	1461	chr3	5111954	Chr03	3675300	✓	3	6.21
SNP_FB_0510712	3	1462	chr3	5156064	Chr03	3718849	✓	3	8.328
SNP_FB_0510715	3	1463	chr3	5156390	Chr03	3719175	✓	3	8.328
SNP_FB_0510716	3	1464	chr3	5156644	Chr03	3719429	×	-	-
SNP_FB_0510717	3	1465	chr3	5156658	Chr03	3719443	×	-	-
SNP_FB_0510724	3	1466	chr3	5157802	Chr03	3720580	✓	3	8.328
GDsnp01957	3	1467	chr3	5160561	Chr03	3723343	✓	3	8.328
SNP_FB_0510764	3	1468	chr3	5164299	Chr03	3727104	✓	3	8.328
RosBREEDSNP_SNP_CT_5923532_Lg3_01263_MAF30_1677920_exon1	3	1469	chr3	5923533	Chr03	4499475	×	-	-
RosBREEDSNP_SNP_GA_5926913_Lg3_01263_MAF30_1673590_exon1	3	1470	chr3	5926914	Chr03	4502856	×	-	-
RosBREEDSNP_SNP_CA_5949706_Lg3_01263_MAF50_581465_exon1	3	1471	chr3	5949707	Chr03	4529821	×	-	-
RosBREEDSNP_SNP_TC_5968340_Lg3_01263_MAF50_20343_exon1	3	1472	chr3	5867451	Chr03	4548835	×	-	-
SNP_FB_0512515	3	1473	chr3	5871636	Chr03	4553009	×	-	-
SNP_FB_0512516	3	1474	chr3	5871803	Chr03	4553178	×	-	-
SNP_FB_0512519	3	1475	chr3	5872062	Chr03	4553437	×	-	-
RosBREEDSNP_SNP_CA_6160259_Lg3_00073_MAF20_1653735_exon1	3	1476	chr3	6160260	Chr03	4774446	×	-	-
RosBREEDSNP_SNP_GA_6162720_Lg3_00073_MAF20_1629415_exon4	3	1477	chr3	6162721	Chr03	4776896	×	-	-
RosBREEDSNP_SNP_GA_6181881_Lg3_00073_MAF10_1646857_exon1	3	1478	chr3	6181882	Chr03	4807581	×	-	-
SNP_FB_0513152	3	1479	chr3	6207486	Chr03	4830878	✓	3	9.652
SNP_FB_0513157	3	1480	chr3	6208465	Chr03	4831857	✓	3	11.61
SNP_FB_0513160	3	1481	chr3	6209065	Chr03	4832457	×	-	-
SNP_FB_0513161	3	1482	chr3	6209094	Chr03	4832486	✓	3	9.652
SNP_FB_0513165	3	1483	chr3	6209562	Chr03	4832954	×	-	-
SNP_FB_0513171	3	1484	chr3	6210366	Chr03	4833745	×	-	-
RosBREEDSNP_SNP_CA_6212477_Lg3_00073_MAF40_1667405_exon2	3	1485	chr3	6212478	Chr03	4837464	✓	3	9.652
SNP_FB_0513181	3	1486	chr3	6212506	Chr03	4837492	×	-	-
SNP_FB_0513187	3	1487	chr3	6214164	Chr03	4839157	✓	3	11.61
SNP_FB_0513201	3	1488	chr3	6217179	Chr03	4842176	×	-	-
RosBREEDSNP_SNP_GA_6242616_Lg3_00073_MAF30_1679536_exon2	3	1489	chr3	6242617	Chr03	4867329	×	-	-
RosBREEDSNP_SNP_GA_6539382_Lg3_01921_MAF30_1666387_exon1	3	1490	chr3	6539382	Chr03	5160470	×	-	-
RosBREEDSNP_SNP_AC_6543192_Lg3_01921_MAF10_MDP0000901621_exon1	3	1491	chr3	6543192	Chr03	5164278	×	-	-
SNP_FB_0513959	3	1492	chr3	6549315	Chr03	5178560	×	-	-
RosBREEDSNP_SNP_CT_6561113_Lg3_01921_MAF40_962276_exon1	3	1493	chr3	6549760	Chr03	5179007	×	-	-
SNP_FB_0513966	3	1494	chr3	6551322	Chr03	5180570	×	-	-
SNP_FB_0513956	3	1495	chr3	6563189	Chr03	5175389	×	-	-
SNP_FB_1082526	3	1496	NA	NA	Chr03	5282164	✓	3	13.816
SNP_FB_1082531	3	1497	NA	NA	Chr03	5280912	✓	3	13.816
SNP_FB_1082532	3	1498	NA	NA	Chr03	5280635	✓	3	13.816
SNP_FB_1082533	3	1499	NA	NA	Chr03	5280552	✓	3	13.816
SNP_FB_1082539	3	1500	NA	NA	Chr03	5278015	✓	3	13.816
SNP_FB_1082540	3	1501	NA	NA	Chr03	5277866	✓	3	13.816
SNP_FB_0514188	3	1502	chr3	6810027	Chr03	5393440	✓	3	10.975
SNP_FB_0514189	3	1503	chr3	6810129	Chr03	5393542	×	-	-
SNP_FB_0514190	3	1504	chr3	6810194	Chr03	5393607	×	-	-
SNP_FB_0514203	3	1505	chr3	6811435	Chr03	5394847	×	-	-
RosBREEDSNP_SNP_CT_7138274_Lg3_01493_MAF10_MDP0000137959_exon3	3	1506	chr3	7138275	Chr03	5811182	×	-	-
RosBREEDSNP_SNP_CT_7140782_Lg3_01493_MAF40_MDP0000137959_exon1	3	1507	chr3	7140783	Chr03	5813316	×	-	-
SNP_FB_0514806	3	1508	chr3	7146327	NA	NA	×	-	-
RosBREEDSNP_SNP_AG_7146440_Lg3_01493_MAF20_MDP0000315272_exon4	3	1509	chr3	7146441	Chr03	5818989	×	-	-
SNP_FB_0514810	3	1510	chr3	7147303	Chr03	5819847	×	-	-
SNP_FB_0514811	3	1511	chr3	7148102	Chr03	5820645	×	-	-
SNP_FB_0514812	3	1512	chr3	7148154	Chr03	5820697	×	-	-
SNP_FB_0514815	3	1513	chr3	7148366	Chr03	5820919	×	-	-
SNP_FB_0514816	3	1514	chr3	7148547	Chr03	5821100	×	-	-
RosBREEDSNP_SNP_AG_7171067_Lg3_01493_MAF50_357233_exon1	3	1515	chr3	7171068	Chr03	5844897	×	-	-
RosBREEDSNP_SNP_CT_7178316_Lg3_01493_MAF30_1666882_exon4	3	1516	chr3	7178317	Chr03	5852144	×	-	-
GDsnp01493	3	1517	chr3	7179905	Chr03	5853732	×	-	-
SNP_FB_0515428	3	1518	chr3	7461303	Chr03	6157755	×	-	-
SNP_FB_0515431	3	1519	chr3	7461650	Chr03	6158102	×	-	-
SNP_FB_0515435	3	1520	chr3	7462132	Chr03	6158584	×	-	-
SNP_FB_0515440	3	1521	chr3	7463731	Chr03	6160182	×	-	-
SNP_FB_0515442	3	1522	chr3	7463947	Chr03	6160398	✓	3	18.73
SNP_FB_0515444	3	1523	chr3	7464283	Chr03	6160734	×	-	-
SNP_FB_0515445	3	1524	chr3	7464501	Chr03	6160952	✓	3	18.73
SNP_FB_0515938	3	1525	NA	NA	Chr03	6520997	✓	3	11.975
SNP_FB_0515934	3	1526	chr3	7774884	Chr03	6520282	✓	3	18.73
SNP_FB_0515937	3	1527	chr3	7775318	Chr03	6520716	✓	3	18.73
SNP_FB_0515956	3	1528	chr3	7781153	Chr03	6526057	✓	3	18.73
SNP_FB_0515961	3	1529	chr3	7782032	Chr03	6526936	×	-	-
SNP_FB_0515965	3	1530	chr3	7783053	Chr03	6527960	✓	3	18.73
SNP_FB_0516374	3	1531	chr3	8475747	Chr03	7021977	×	-	-
SNP_FB_0516377	3	1532	chr3	8476275	Chr03	7022505	×	-	-
SNP_FB_0516380	3	1533	chr3	8476438	Chr03	7022668	✓	3	11.975
SNP_FB_0516384	3	1534	chr3	8477238	Chr03	7023468	×	-	-
SNP_FB_0516385	3	1535	chr3	8477676	Chr03	7023906	×	-	-
SNP_FB_0516386	3	1536	chr3	8478217	Chr03	7024447	×	-	-
SNP_FB_0516392	3	1537	chr3	8479128	Chr03	7025358	✓	3	11.69
SNP_FB_0516397	3	1538	chr3	8482907	Chr03	7029133	✓	3	11.975
SNP_FB_0516399	3	1539	chr3	8483462	Chr03	7029688	✓	3	11.975
RosBREEDSNP_SNP_CT_8503130_Lg3_RosCOS3572_MAF40_6179_exon1	3	1540	chr3	8503131	Chr03	7072344	×	-	-
RosBREEDSNP_SNP_AG_8507285_Lg3_RosCOS3572_MAF20_793561_exon1	3	1541	chr3	8507286	Chr03	7076499	✓	3	11.975
RosBREEDSNP_SNP_CT_8516804_Lg3_RosCOS3572_MAF30_324882_exon1	3	1542	chr3	8516805	Chr03	7086019	×	-	-
SNP_FB_1114994	3	1543	NA	NA	Chr03	7129331	✓	3	13.442
SNP_FB_0966311	3	1544	NA	NA	Chr03	7399713	✓	3	13.442
SNP_FB_0966313	3	1545	NA	NA	Chr03	7400125	✓	3	13.442
SNP_FB_0966316	3	1546	NA	NA	Chr03	7400692	✓	3	13.442
SNP_FB_0516970	3	1547	chr3	8831488	Chr03	7422519	×	-	-
SNP_FB_0516974	3	1548	chr3	8834886	Chr03	7425917	×	-	-
SNP_FB_0516982	3	1549	chr3	8837986	Chr03	7428882	✓	3	14.245
SNP_FB_0517251	3	1550	chr3	9087271	Chr03	7758640	×	-	-
SNP_FB_0517255	3	1551	chr3	9088955	Chr03	7760324	✓	3	14.245
SNP_FB_0517256	3	1552	chr3	9089262	Chr03	7760631	✓	3	14.245
RosBREEDSNP_SNP_CT_9091637_Lg3_RosCOS449_MAF40_1667685_exon1	3	1553	chr3	9091638	Chr03	7763007	✓	3	14.245
RosBREEDSNP_SNP_GT_9093756_Lg3_RosCOS449_MAF20_570407_exon1	3	1554	chr3	9093757	Chr03	7765126	×	-	-
RosBREEDSNP_SNP_TC_9101679_Lg3_RosCOS449_MAF30_519186_exon1	3	1555	chr3	9101680	Chr03	7773051	✓	3	14.245
RosBREEDSNP_SNP_AG_9121744_Lg3_RosCOS449_MAF10_491206_exon2	3	1556	chr3	9121745	Chr03	7803005	×	-	-
RosBREEDSNP_SNP_CA_9464559_Lg3_02195_MAF10_1626126_exon1	3	1557	chr3	9464560	Chr03	8148076	×	-	-
SNP_FB_0518011	3	1558	chr3	9530291	Chr03	8205566	×	-	-
SNP_FB_0518016	3	1559	chr3	9531325	Chr03	8206600	×	-	-
SNP_FB_0518032	3	1560	chr3	9535435	NA	NA	✓	3	15.566
RosBREEDSNP_SNP_AG_9544220_Lg3_02195_MAF50_1685314_exon2	3	1561	chr3	9544221	NA	NA	×	-	-
SNP_FB_0966543	3	1562	chr3	9607620	Chr03	8302633	✓	3	16.62
SNP_FB_0966546	3	1563	chr3	9608430	Chr03	8303443	✓	3	16.62
SNP_FB_0966555	3	1564	chr3	9610864	Chr03	8305877	×	-	-
SNP_FB_0966558	3	1565	chr3	9611660	Chr03	8306673	×	-	-
SNP_FB_0966560	3	1566	chr3	9611994	Chr03	8307007	×	-	-
SNP_FB_1115013	3	1567	NA	NA	Chr03	8612700	✓	3	20.788
SNP_FB_1115014	3	1568	NA	NA	Chr03	8612843	✓	3	20.788
SNP_FB_1115020	3	1569	NA	NA	Chr03	8614662	✓	3	20.788
SNP_FB_1115033	3	1570	NA	NA	Chr03	8617117	✓	3	20.788
SNP_FB_0966808	3	1571	NA	NA	Chr03	8667423	✓	3	20.788
SNP_FB_1088347	3	1572	NA	NA	Chr03	8766718	✓	3	20.788
SNP_FB_1088348	3	1573	NA	NA	Chr03	8766777	✓	3	20.51
SNP_FB_1088358	3	1574	NA	NA	Chr03	8769263	✓	3	20.788
SNP_FB_1088361	3	1575	NA	NA	Chr03	8772935	✓	3	20.788
RosBREEDSNP_SNP_TG_9950780_Lg3_01990_MAF20_1650542_exon1	3	1576	chr3	9950781	NA	NA	×	-	-
SNP_FB_0518713	3	1577	chr3	9952123	Chr03	8822734	✓	3	20.788
SNP_FB_0518719	3	1578	chr3	9953466	Chr03	8824077	✓	3	20.788
SNP_FB_0518723	3	1579	chr3	9954688	Chr03	8825299	✓	3	20.788
SNP_FB_0518727	3	1580	chr3	9955681	Chr03	8826292	✓	3	20.788
RosBREEDSNP_SNP_GA_9966749_Lg3_01990_MAF10_266458_exon1	3	1581	chr3	9966750	NA	NA	×	-	-
RosBREEDSNP_SNP_TC_9974411_Lg3_01990_MAF40_MDP0000186984_exon1	3	1582	chr3	9974412	Chr03	8879674	✓	3	20.788
SNP_FB_0967294	3	1583	NA	NA	Chr03	9118295	✓	3	20.788
SNP_FB_0967304	3	1584	NA	NA	Chr03	9119528	✓	3	20.788
SNP_FB_0519392	3	1585	chr3	10200325	Chr03	9197821	✓	3	20.788
SNP_FB_0519395	3	1586	chr3	10200615	Chr03	9198111	✓	3	20.788
SNP_FB_0519397	3	1587	chr3	10201043	Chr03	9198539	✓	3	16.62
SNP_FB_0519398	3	1588	chr3	10201594	Chr03	9199090	✓	3	20.788
SNP_FB_0519403	3	1589	chr3	10203087	Chr03	9200583	✓	3	20.788
SNP_FB_0519418	3	1590	chr3	10205793	Chr03	9203285	×	-	-
SNP_FB_0519428	3	1591	chr3	10208936	Chr03	9206431	✓	3	20.987
SNP_FB_0519976	3	1592	chr3	10495098	Chr03	9545225	×	-	-
RosBREEDSNP_SNP_GT_10498941_Lg3_00194_MAF10_MDP0000276307_exon2	3	1593	chr3	10497345	Chr03	9547472	✓	3	16.62
SNP_FB_0519985	3	1594	chr3	10497787	Chr03	9547914	✓	3	21.849
SNP_FB_0519986	3	1595	chr3	10497980	Chr03	9548107	✓	3	16.62
SNP_FB_0519988	3	1596	chr3	10498523	Chr03	9548650	×	-	-
RosBREEDSNP_SNP_TG_10504649_Lg3_00194_MAF40_262232_exon1	3	1597	chr3	10504650	Chr03	9556499	×	-	-
RosBREEDSNP_SNP_AC_10506816_Lg3_00194_MAF30_MDP0000322025_exon1	3	1598	chr3	10506817	Chr03	9558825	×	-	-
RosBREEDSNP_SNP_TG_10518958_Lg3_00194_MAF10_109422_exon1	3	1599	chr3	10518959	Chr03	9570017	×	-	-
RosBREEDSNP_SNP_CA_10537812_Lg3_00194_MAF30_436195_exon1	3	1600	chr3	10537813	Chr03	9588627	×	-	-
RosBREEDSNP_SNP_TG_10540206_Lg3_00194_MAF20_346466_exon1	3	1601	chr3	10540207	Chr03	9591020	×	-	-
GDsnp00874	3	1602	chr3	10712087	Chr03	8988931	×	-	-
RosBREEDSNP_SNP_GA_10707191_Lg3_00874_MAF50_1649316_exon1	3	1603	chr3	10702047	Chr03	8985853	✓	3	21.849
GDsnp00194	3	1604	NA	NA	NA	NA	✓	3	21.849
SNP_FB_0967952	3	1605	chr3	10874857	Chr03	10029332	×	-	-
SNP_FB_0967957	3	1606	chr3	10876097	Chr03	10030572	✓	3	16.62
SNP_FB_0967968	3	1607	chr3	10878121	Chr03	10032597	✓	3	21.849
SNP_FB_0967988	3	1608	chr3	10881343	Chr03	10035817	×	-	-
SNP_FB_0521076	3	1609	chr3	10992095	Chr09	29150153	×	-	-
SNP_FB_0909627	3	1610	chr15	28367099	Chr03	10283750	✓	3	21.849
SNP_FB_0909633	3	1611	chr15	28368148	Chr03	10284799	×	-	-
SNP_FB_0521105	3	1612	chr3	11213368	Chr03	10444367	✓	3	21.849
RosBREEDSNP_SNP_CT_11552808_Lg3_02220_MAF20_MDP0000197315_exon2	3	1613	chr3	11552809	Chr03	10893342	×	-	-
GDsnp02220	3	1614	chr3	11553900	Chr03	10894433	✓	3	21.849
SNP_FB_0522112	3	1615	chr3	11556364	Chr03	10896906	✓	3	21.849
RosBREEDSNP_SNP_TC_11572647_Lg3_02220_MAF50_MDP0000570186_exon1	3	1616	chr3	11572648	Chr03	10913280	✓	3	21.849
RosBREEDSNP_SNP_CT_11933435_Lg3_01885_MAF20_MDP0000884780_exon1	3	1617	chr3	11933436	Chr03	11237485	×	-	-
GDsnp01885	3	1618	chr3	11946861	Chr03	11254595	×	-	-
SNP_FB_1088745	3	1619	chr3	11958613	Chr03	11264408	✓	3	22.91
SNP_FB_1088748	3	1620	chr3	11959138	Chr03	11264933	×	-	-
RosBREEDSNP_SNP_TG_11994788_Lg3_01885_MAF30_511837_exon1	3	1621	chr3	11994789	Chr03	11303336	✓	3	22.91
SNP_FB_0522930	3	1622	chr3	11996040	Chr03	11304586	×	-	-
SNP_FB_0522934	3	1623	chr3	11996902	Chr03	11305448	✓	3	22.91
SNP_FB_0522937	3	1624	chr3	11997983	Chr03	11306529	×	-	-
SNP_FB_0522939	3	1625	chr3	11998399	Chr03	11306945	✓	3	21.758
SNP_FB_0522941	3	1626	chr3	11999068	Chr03	11307614	×	-	-
SNP_FB_0523626	3	1627	NA	NA	Chr03	11647739	✓	3	23.97
SNP_FB_0526748	3	1628	chr3	14444616	Chr03	13516787	×	-	-
RosBREEDSNP_SNP_GA_14445035_Lg3_01124_MAF50_530134_exon1	3	1629	chr3	14445036	NA	NA	×	-	-
SNP_FB_0526754	3	1630	chr3	14447115	Chr03	13519296	✓	3	27.401
RosBREEDSNP_SNP_GA_14457107_Lg3_01124_MAF40_MDP0000155390_exon1	3	1631	chr3	14457108	Chr03	13529300	×	-	-
SNP_FB_0528607	3	1632	chr3	15325890	Chr03	14509744	×	-	-
SNP_FB_0528609	3	1633	chr3	15326410	Chr03	14510264	✓	3	27.046
SNP_FB_0528610	3	1634	chr3	15327151	Chr03	14511005	✓	3	27.046
SNP_FB_0528611	3	1635	chr3	15327704	Chr03	14511558	×	-	-
SNP_FB_0528613	3	1636	chr3	15328025	Chr03	14511877	✓	3	27.046
RosBREEDSNP_SNP_GA_15329250_Lg3_02546_MAF20_MDP0000316658_exon2	3	1637	chr3	15329251	Chr03	14513103	×	-	-
SNP_FB_0528620	3	1638	chr3	15329569	Chr03	14513421	×	-	-
SNP_FB_0528626	3	1639	chr3	15331791	Chr03	14515643	×	-	-
GDsnp02546	3	1640	chr3	15369231	NA	NA	✓	3	27.046
RosBREEDSNP_SNP_AG_15369623_Lg3_02546_MAF40_1618444_exon2	3	1641	chr3	15369624	NA	NA	×	-	-
SNP_FB_0528085	3	1642	NA	NA	Chr03	14387106	✓	3	27.046
SNP_FB_0989070	3	1643	chr5	4051403	Chr03	14810343	✓	3	28.521
SNP_FB_0989074	3	1644	chr5	4051807	Chr03	14810747	✓	3	27.046
SNP_FB_0989077	3	1645	chr5	4052806	Chr03	14811746	✓	3	28.521
SNP_FB_0989088	3	1646	chr5	4057737	Chr03	14816675	✓	3	28.521
SNP_FB_0989094	3	1647	chr5	4058222	Chr03	14817160	×	-	-
SNP_FB_0989096	3	1648	chr5	4058666	Chr03	14817604	✓	3	27.046
SNP_FB_0989098	3	1649	chr5	4058903	Chr03	14817841	✓	3	28.521
SNP_FB_0750664	3	1650	NA	NA	Chr03	15053034	✓	3	28.521
SNP_FB_0750655	3	1651	chr8	19215520	Chr03	15055515	✓	3	27.046
SNP_FB_0529522	3	1652	chr3	16218647	Chr03	15897737	✓	3	29.032
SNP_FB_0529527	3	1653	chr3	16219562	NA	NA	✓	3	29.637
RosBREEDSNP_SNP_AG_16704372_Lg3_14441__14441_exon1	3	1654	chr3	16704373	Chr03	16553197	×	-	-
RosBREEDSNP_SNP_TC_16704383_Lg3_14441_MAF20_14441_exon1	3	1655	chr3	16704384	Chr03	16553208	✓	3	30.616
RosBREEDSNP_SNP_TG_16704479_Lg3_14441_MAF40_14441_exon1	3	1656	chr3	16704480	Chr03	16553304	×	-	-
SNP_FB_0529680	3	1657	chr3	16704603	Chr03	16553427	✓	3	29.032
SNP_FB_0529703	3	1658	chr3	16708554	Chr03	16557333	✓	3	30.616
GDsnp00921	3	1659	chr3	16986143	Chr03	16844782	✓	3	30.037
RosBREEDSNP_SNP_AG_16988161_Lg3_00921_MAF20_MDP0000188581_exon2	3	1660	chr3	16990793	Chr03	16849461	✓	3	30.616
RosBREEDSNP_SNP_GA_16990247_Lg3_00921_MAF30_1662533_exon2	3	1661	chr3	16992879	Chr03	16851730	✓	3	30.037
SNP_FB_0530627	3	1662	chr3	17154397	Chr03	17045434	✓	3	30.616
SNP_FB_0530628	3	1663	chr3	17156032	Chr03	17047069	✓	3	30.616
SNP_FB_0530629	3	1664	chr3	17156149	Chr03	17047186	×	-	-
SNP_FB_0530651	3	1665	chr3	17159481	Chr03	17050520	✓	3	30.616
SNP_FB_0530654	3	1666	chr3	17159967	Chr03	17051006	✓	3	30.616
SNP_FB_0487698	3	1667	NA	NA	Chr03	17736941	✓	3	30.616
SNP_FB_0487702	3	1668	NA	NA	Chr03	17738446	✓	3	30.616
SNP_FB_0487706	3	1669	NA	NA	Chr03	17738784	✓	3	30.616
SNP_FB_0487720	3	1670	NA	NA	Chr03	17743445	✓	3	30.616
SNP_FB_0487722	3	1671	NA	NA	Chr03	17744646	✓	3	30.616
SNP_FB_0702808	3	1672	NA	NA	Chr03	18414505	✓	3	30.616
SNP_FB_0702811	3	1673	NA	NA	Chr03	18413995	✓	3	30.616
SNP_FB_0702820	3	1674	NA	NA	Chr03	18411388	✓	3	29.949
RosBREEDSNP_SNP_CT_18379820_Lg3_02690_MAF20_MDP0000522401_exon2	3	1675	chr3	18379821	Chr03	17355113	✓	3	30.616
SNP_FB_0970299	3	1676	NA	NA	Chr03	17360368	✓	3	30.616
SNP_FB_0970302	3	1677	NA	NA	Chr03	17361210	✓	3	30.037
SNP_FB_0531788	3	1678	chr3	18927284	Chr03	18086744	✓	3	30.616
SNP_FB_0531789	3	1679	chr3	18927425	Chr03	18086885	×	-	-
SNP_FB_0531791	3	1680	chr3	18927696	Chr03	18087156	×	-	-
SNP_FB_0531792	3	1681	chr3	18927847	Chr03	18087307	×	-	-
SNP_FB_0531795	3	1682	chr3	18928424	Chr03	18087884	✓	3	30.616
SNP_FB_0970328	3	1683	chr3	18977022	Chr03	18153340	✓	3	30.616
RosBREEDSNP_SNP_GA_18978889_Lg3_02804_MAF50_501695_exon2	3	1684	chr3	18978890	Chr03	18155208	×	-	-
SNP_FB_0970332	3	1685	chr3	18980353	Chr03	18156671	✓	3	30.616
SNP_FB_0970417	3	1686	NA	NA	Chr03	18725288	✓	3	30.616
SNP_FB_0532324	3	1687	chr3	19325425	Chr03	18768688	✓	3	30.616
SNP_FB_0532325	3	1688	chr3	19325594	Chr03	18768857	✓	3	30.616
SNP_FB_0532326	3	1689	chr3	19325653	Chr03	18768916	×	-	-
SNP_FB_0532327	3	1690	chr3	19325988	Chr03	18769251	✓	3	30.616
SNP_FB_0532328	3	1691	chr3	19325990	Chr03	18769253	×	-	-
SNP_FB_0532332	3	1692	chr3	19326506	Chr03	18769769	✓	3	30.616
SNP_FB_0532334	3	1693	chr3	19326580	Chr03	18769843	×	-	-
SNP_FB_0532335	3	1694	chr3	19326708	Chr03	18769971	×	-	-
SNP_FB_0932246	3	1695	NA	NA	Chr03	17241824	✓	3	30.616
SNP_FB_0532568	3	1696	chr3	19581192	Chr03	19007735	×	-	-
SNP_FB_0532569	3	1697	chr3	19581324	Chr03	19007867	✓	3	31.192
SNP_FB_0532571	3	1698	chr3	19582842	Chr03	19009384	✓	3	30.616
SNP_FB_0532577	3	1699	chr3	19584084	Chr03	19010626	×	-	-
SNP_FB_0532578	3	1700	chr3	19584246	Chr03	19010788	✓	3	31.1
SNP_FB_0532580	3	1701	chr3	19584491	Chr03	19011033	✓	3	31.1
SNP_FB_0532869	3	1702	chr3	19995450	Chr03	19437714	×	-	-
SNP_FB_0532870	3	1703	chr3	19995540	Chr03	19437804	×	-	-
SNP_FB_0532871	3	1704	chr3	19995699	Chr03	19437963	×	-	-
SNP_FB_0533167	3	1705	chr3	20431778	Chr03	19722204	✓	3	31.1
SNP_FB_0533170	3	1706	chr3	20432697	Chr03	19723124	×	-	-
SNP_FB_0533171	3	1707	chr3	20432965	Chr03	19723392	×	-	-
SNP_FB_0533178	3	1708	chr3	20433915	Chr03	19724342	×	-	-
GDsnp02644	3	1709	chr3	22039702	Chr00	19806812	✓	3	31.1
SNP_FB_1114911	3	1710	NA	NA	Chr03	21954460	✓	3	35.125
SNP_FB_0987796	3	1711	NA	NA	NA	NA	✓	3	35.226
SNP_FB_0987797	3	1712	NA	NA	NA	NA	✓	3	35.226
SNP_FB_0511284	3	1713	chr3	5494061	Chr03	22081578	×	-	-
SNP_FB_0511285	3	1714	chr3	5494084	Chr03	22081555	×	-	-
SNP_FB_0511289	3	1715	chr3	5495925	Chr03	22079714	✓	3	31.192
SNP_FB_0535687	3	1716	chr3	23255826	Chr03	22341673	×	-	-
RosBREEDSNP_SNP_CT_23257985_Lg3_snpEB148130_MAF40_MDP0000171430_exon1	3	1717	chr3	23257986	Chr03	22343833	×	-	-
SNP_FB_0535696	3	1718	chr3	23261387	Chr03	22347248	✓	3	37.303
SNP_FB_0535697	3	1719	chr3	23262182	Chr03	22348043	×	-	-
RosBREEDSNP_SNP_GA_23307044_Lg3_00663_MAF10_1632392_exon3	3	1720	chr3	23307045	Chr03	22384772	×	-	-
RosBREEDSNP_SNP_AC_23309867_Lg3_00663_MAF20_1664865_exon3	3	1721	chr3	23309868	Chr03	22387595	✓	3	32.119
RosBREEDSNP_SNP_TC_24102468_Lg3_01728_MAF40_1669728_exon1	3	1722	chr3	24102469	Chr03	23052473	✓	3	37.303
RosBREEDSNP_SNP_CT_24111076_Lg3_01728_MAF50_MDP0000322019_exon3	3	1723	chr3	24111077	Chr03	23064570	×	-	-
SNP_FB_0536351	3	1724	chr3	24112127	Chr03	23065620	✓	3	37.303
SNP_FB_0536355	3	1725	chr3	24112436	Chr03	23065929	✓	3	32.119
SNP_FB_0536356	3	1726	chr3	24112817	Chr03	23066311	✓	3	32.119
SNP_FB_0536357	3	1727	chr3	24112959	Chr03	23066453	✓	3	32.119
SNP_FB_0536359	3	1728	chr3	24113330	Chr03	23066824	✓	3	32.119
SNP_FB_0536360	3	1729	chr3	24113454	Chr03	23066948	×	-	-
SNP_FB_0536361	3	1730	chr3	24113516	Chr03	23067010	×	-	-
SNP_FB_0536365	3	1731	chr3	24113824	Chr03	23067318	×	-	-
RosBREEDSNP_SNP_GA_24141313_Lg3_01728_MAF10_MDP0000161783_exon2	3	1732	chr3	24141314	Chr03	23093791	×	-	-
GDsnp01728	3	1733	chr3	24142423	Chr03	23094900	✓	3	32.119
RosBREEDSNP_SNP_CA_24158738_Lg3_01728_MAF30_MDP0000161781_exon1	3	1734	chr3	24158739	NA	NA	×	-	-
GDsnp00955	3	1735	NA	NA	Chr03	23370736	✓	3	33.773
SNP_FB_0537033	3	1736	chr3	24521575	Chr03	23498646	✓	3	34.922
SNP_FB_0537040	3	1737	chr3	24522998	Chr03	23500065	✓	3	34.922
RosBREEDSNP_SNP_TC_24524197_Lg3_RosCOS430_MAF10_135808_exon1	3	1738	chr3	24524198	Chr03	23501267	×	-	-
SNP_FB_0537050	3	1739	chr3	24528396	Chr03	23505465	×	-	-
SNP_FB_0537054	3	1740	chr3	24529068	Chr03	23506137	×	-	-
SNP_FB_0915099	3	1741	NA	NA	Chr03	23790366	✓	3	36.072
SNP_FB_0915100	3	1742	NA	NA	Chr03	23790457	✓	3	36.072
SNP_FB_1072225	3	1743	NA	NA	Chr03	23850214	✓	3	36.072
SNP_FB_1072228	3	1744	NA	NA	Chr03	23849659	✓	3	36.072
SNP_FB_1105286	3	1745	NA	NA	Chr03	24170528	✓	3	36.676
SNP_FB_1105290	3	1746	NA	NA	Chr03	24170898	✓	3	36.676
SNP_FB_1105297	3	1747	NA	NA	Chr03	24173957	✓	3	36.676
SNP_FB_0537437	3	1748	chr3	25180852	Chr03	24047238	✓	3	36.676
SNP_FB_0075836	3	1749	chr11	16183113	Chr03	24215351	✓	3	36.676
SNP_FB_0075845	3	1750	chr11	16184931	Chr03	24213534	✓	3	36.676
SNP_FB_0075865	3	1751	chr11	16188821	Chr03	24209645	✓	3	36.676
SNP_FB_0075868	3	1752	chr11	16189419	Chr03	24209047	×	-	-
RosBREEDSNP_SNP_GT_25471087_Lg3_00278_MAF20_267651_exon1	3	1753	chr3	25471088	Chr03	24432458	✓	3	37.303
SNP_FB_0537599	3	1754	chr3	25472182	Chr03	24433551	×	-	-
SNP_FB_0537608	3	1755	chr3	25473892	Chr03	24435302	×	-	-
RosBREEDSNP_SNP_TC_25474108_Lg3_00278_MAF10_1664850_exon1	3	1756	chr3	25474109	Chr03	24435519	×	-	-
SNP_FB_0537612	3	1757	chr3	25474438	Chr03	24435848	✓	3	36.676
SNP_FB_0537620	3	1758	chr3	25475602	Chr03	24437012	✓	3	37.303
SNP_FB_1019706	3	1759	NA	NA	NA	NA	✓	3	36.676
SNP_FB_0099458	3	1760	chr11	35027631	NA	NA	✓	3	36.676
SNP_FB_0537676	3	1761	chr3	25868639	Chr03	25085185	✓	3	36.676
SNP_FB_0537677	3	1762	chr3	25869020	Chr03	25085567	✓	3	36.676
SNP_FB_0537678	3	1763	chr3	25869096	Chr03	25085643	×	-	-
RosBREEDSNP_SNP_AG_25869287_Lg3_01642_MAF40_423693_exon2	3	1764	chr3	25869288	Chr03	25085835	×	-	-
SNP_FB_0537680	3	1765	chr3	25871142	Chr03	25087689	✓	3	37.303
SNP_FB_0537682	3	1766	chr3	25872046	Chr03	25088593	×	-	-
GDsnp01642	3	1767	chr3	25900286	Chr03	25117805	✓	3	36.676
RosBREEDSNP_SNP_TC_25900349_Lg3_01642_MAF50_1642190_exon4	3	1768	chr3	25900350	Chr03	25117869	×	-	-
RosBREEDSNP_SNP_CA_25903444_Lg3_01642_MAF40_476883_exon1	3	1769	chr3	25903445	Chr03	25120963	×	-	-
SNP_FB_0538276	3	1770	chr3	26452655	Chr03	25513102	✓	3	36.676
SNP_FB_0538278	3	1771	chr3	26453144	Chr03	25513592	✓	3	36.676
SNP_FB_0538282	3	1772	chr3	26453564	Chr03	25514012	✓	3	36.676
SNP_FB_0538287	3	1773	chr3	26454426	Chr03	25514874	✓	3	37.303
SNP_FB_0538841	3	1774	chr3	26729846	Chr03	25751847	✓	3	40.126
SNP_FB_0538850	3	1775	chr3	26731130	Chr03	25753131	✓	3	40.126
SNP_FB_0538851	3	1776	chr3	26731223	Chr03	25753224	✓	3	40.126
SNP_FB_0538856	3	1777	chr3	26732002	Chr03	25754002	✓	3	40.126
SNP_FB_0538875	3	1778	chr3	26734851	NA	NA	×	-	-
SNP_FB_0538876	3	1779	chr3	26734927	Chr03	25756925	×	-	-
SNP_FB_0932003	3	1780	chr17	9637595	Chr03	25904973	✓	3	41.055
SNP_FB_0385336	3	1781	chr17	9711853	Chr03	25983709	✓	3	41.055
SNP_FB_0385351	3	1782	chr17	9716489	Chr03	25988344	×	-	-
SNP_FB_0385352	3	1783	chr17	9716558	Chr03	25988413	×	-	-
SNP_FB_0539099	3	1784	chr3	27187136	Chr03	26043110	×	-	-
SNP_FB_0539100	3	1785	chr3	27187537	Chr03	26043511	✓	3	41.055
SNP_FB_0539106	3	1786	chr3	27189211	Chr03	26045186	✓	3	37.303
SNP_FB_0539107	3	1787	chr3	27189273	Chr03	26045248	✓	3	41.055
GDsnp01487	3	1788	chr3	27191376	Chr03	26047336	✓	3	41.055
SNP_FB_0539115	3	1789	chr3	27192419	Chr03	26048462	✓	3	37.303
SNP_FB_0539117	3	1790	chr3	27192891	Chr03	26048933	✓	3	41.055
SNP_FB_0539118	3	1791	chr3	27193079	Chr03	26049121	✓	3	41.055
SNP_FB_0539119	3	1792	chr3	27193731	Chr03	26049773	✓	3	41.055
SNP_FB_0539120	3	1793	chr3	27194250	Chr03	26050292	×	-	-
RosBREEDSNP_SNP_GA_27212656_Lg3_01487_MAF30_45401_exon1	3	1794	chr3	27212657	Chr03	26076886	×	-	-
RosBREEDSNP_SNP_CA_27219279_Lg3_01487_MAF30_1635193_exon1	3	1795	chr3	27219280	Chr03	26083517	×	-	-
SNP_FB_0539481	3	1796	chr3	27421785	Chr03	26351430	✓	3	41.055
SNP_FB_0539502	3	1797	chr3	27427728	Chr03	26357376	✓	3	41.055
SNP_FB_0539505	3	1798	chr3	27428566	Chr03	26358214	✓	3	37.303
SNP_FB_0421295	3	1799	chr1	13682349	Chr03	26332465	✓	3	41.055
SNP_FB_0421299	3	1800	chr1	13683217	Chr03	26333333	×	-	-
SNP_FB_0421310	3	1801	chr1	13686295	Chr03	26336419	✓	3	37.303
SNP_FB_0421316	3	1802	chr1	13687538	Chr03	26337635	✓	3	37.303
SNP_FB_0539961	3	1803	chr3	27700079	Chr03	26680646	×	-	-
SNP_FB_0539966	3	1804	chr3	27701593	Chr03	26682124	✓	3	37.303
SNP_FB_0539968	3	1805	chr3	27702730	Chr03	26683261	×	-	-
GDsnp00607	3	1806	chr3	27702931	Chr03	26683462	×	-	-
SNP_FB_0539974	3	1807	chr3	27705497	Chr03	26686049	×	-	-
SNP_FB_0539978	3	1808	chr3	27706424	Chr03	26686976	×	-	-
SNP_FB_0539980	3	1809	chr3	27707114	Chr03	26687666	×	-	-
RosBREEDSNP_SNP_TC_27745711_Lg3_00607_MAF20_1670076_exon1	3	1810	chr3	27745712	Chr03	26730408	✓	3	42.933
SNP_FB_0972394	3	1811	chr3	27973504	Chr03	26905048	×	-	-
SNP_FB_0972401	3	1812	NA	NA	Chr03	26907044	✓	3	38.436
SNP_FB_1089477	3	1813	NA	NA	Chr03	27377527	✓	3	39.569
SNP_FB_0540929	3	1814	chr3	28525490	NA	NA	✓	3	46.62
GDsnp02143	3	1815	chr3	28529764	Chr03	27414326	×	-	-
SNP_FB_0540940	3	1816	chr3	28530106	Chr03	27414668	×	-	-
SNP_FB_0540943	3	1817	chr3	28530854	Chr03	27415416	✓	3	39.569
SNP_FB_0540949	3	1818	chr3	28532240	Chr03	27416802	×	-	-
SNP_FB_0598052	3	1819	chr5	3670834	Chr03	28154443	✓	3	49.313
SNP_FB_0598053	3	1820	chr5	3671011	Chr03	28154266	×	-	-
RosBREEDSNP_SNP_AG_29362868_Lg3_02463_MAF20_1649846_exon3	3	1821	chr3	29362869	Chr03	28806948	×	-	-
SNP_FB_0541806	3	1822	chr3	29366457	Chr03	28809811	✓	3	43.01
SNP_FB_0541807	3	1823	chr3	29366832	Chr03	28810186	×	-	-
SNP_FB_0541809	3	1824	chr3	29367465	Chr03	28810822	×	-	-
SNP_FB_0541814	3	1825	chr3	29368008	Chr03	28811365	×	-	-
SNP_FB_0541816	3	1826	chr3	29368314	Chr03	28811671	×	-	-
SNP_FB_0541819	3	1827	chr3	29370092	Chr03	28813469	×	-	-
SNP_FB_0541821	3	1828	chr3	29370381	Chr03	28813758	✓	3	43.01
RosBREEDSNP_SNP_CT_29370809_Lg3_02463_MAF30_1621936_exon9	3	1829	chr3	29370810	Chr03	28814187	×	-	-
SNP_FB_0541828	3	1830	chr3	29375044	Chr03	28816326	✓	3	49.313
GDsnp02463	3	1831	chr3	29379394	Chr03	28821006	✓	3	49.313
SNP_FB_0972922	3	1832	NA	NA	Chr03	29001886	✓	3	52.089
SNP_FB_0972927	3	1833	NA	NA	Chr03	29003262	✓	3	44.159
RosBREEDSNP_SNP_GT_29645640_Lg3_01969_MAF30_187070_exon1	3	1834	chr3	29645640	Chr03	29060130	×	-	-
GDsnp01969	3	1835	chr3	29651033	Chr03	29065178	×	-	-
SNP_FB_0542263	3	1836	chr3	29653706	Chr03	29067856	✓	3	44.159
SNP_FB_0542265	3	1837	chr3	29653807	Chr03	29067957	✓	3	44.159
SNP_FB_0542275	3	1838	chr3	29656537	Chr03	29070687	×	-	-
SNP_FB_0542277	3	1839	chr3	29657257	Chr03	29071407	✓	3	44.159
RosBREEDSNP_SNP_GT_29674295_Lg3_01969_MAF50_919825_exon1	3	1840	chr3	29674295	Chr03	29088304	✓	3	45.296
RosBREEDSNP_SNP_CT_29678862_Lg3_01969_MAF10_1631032_exon3	3	1841	chr3	29678862	Chr03	29092783	×	-	-
RosBREEDSNP_SNP_CT_29843361_Lg3_01604_MAF50_1651320_exon3	3	1842	chr3	29843362	Chr03	29257478	✓	3	46.449
SNP_FB_0542655	3	1843	chr3	29844659	Chr03	29258775	✓	3	46.449
SNP_FB_0542660	3	1844	chr3	29847559	Chr03	29261675	✓	3	46.449
SNP_FB_0542663	3	1845	chr3	29847767	Chr03	29261883	×	-	-
RosBREEDSNP_SNP_TC_29875324_Lg3_01604_MAF50_213139_exon2	3	1846	chr3	29875325	Chr03	29291644	✓	3	46.449
RosBREEDSNP_SNP_CT_29946084_Lg3_01937_MAF50_1629511_exon2	3	1847	chr3	29946085	Chr03	29383600	✓	3	46.449
GDsnp01937	3	1848	chr3	29957247	Chr03	29394763	×	-	-
SNP_FB_0973266	3	1849	NA	NA	Chr03	29438057	✓	3	53.129
SNP_FB_0973331	3	1850	NA	NA	Chr03	29713196	✓	3	53.129
GDsnp00663	3	1851	chr3	30552192	Chr03	29698089	✓	3	53.129
SNP_FB_0543921	3	1852	chr3	30726168	Chr03	25342871	×	-	-
SNP_FB_0543923	3	1853	chr3	30726426	Chr03	25343129	✓	3	46.449
SNP_FB_0543925	3	1854	chr3	30726630	Chr03	25343333	×	-	-
SNP_FB_0543926	3	1855	chr3	30726794	Chr03	25343497	×	-	-
SNP_FB_0543928	3	1856	chr3	30727067	Chr03	25343770	×	-	-
SNP_FB_0543932	3	1857	chr3	30728351	Chr03	25345071	✓	3	46.449
SNP_FB_0543952	3	1858	chr3	30731786	Chr03	25348505	×	-	-
SNP_FB_0544628	3	1859	chr3	31093844	Chr03	30345027	×	-	-
SNP_FB_0544629	3	1860	chr3	31094967	Chr03	30346150	×	-	-
SNP_FB_0544630	3	1861	chr3	31096259	Chr03	30347442	×	-	-
SNP_FB_0544635	3	1862	chr3	31097862	Chr03	30349045	×	-	-
RosBREEDSNP_SNP_CT_31100089_Lg3_01779_MAF50_MDP0000294017_exon1	3	1863	chr3	31100090	Chr03	30351273	×	-	-
RosBREEDSNP_SNP_AG_31160644_Lg3_01779_MAF30_535055_exon1	3	1864	chr3	31160645	Chr03	30411691	✓	3	49.896
SNP_FB_0545607	3	1865	chr3	31540046	Chr03	30823603	✓	3	49.896
RosBREEDSNP_SNP_CT_31543437_Lg3_MDP0000678562_MAF40_MDP0000678562_exon1	3	1866	chr3	31543438	Chr03	30826992	×	-	-
SNP_FB_0546048	3	1867	chr3	31792243	Chr03	31067209	×	-	-
SNP_FB_0546069	3	1868	chr3	31795787	Chr03	31070745	×	-	-
SNP_FB_0546079	3	1869	chr3	31798130	Chr03	31072974	×	-	-
SNP_FB_0546089	3	1870	chr3	31799075	Chr03	31073923	×	-	-
SNP_FB_0546475	3	1871	chr3	32026844	Chr03	31323825	×	-	-
SNP_FB_0546478	3	1872	chr3	32027638	Chr03	31324619	✓	3	51.042
SNP_FB_0546485	3	1873	chr3	32029629	Chr03	31326611	×	-	-
SNP_FB_0546498	3	1874	chr3	32033159	Chr03	31330141	×	-	-
SNP_FB_0546502	3	1875	chr3	32033717	Chr03	31330709	×	-	-
SNP_FB_0546506	3	1876	chr3	32034027	Chr03	31331021	×	-	-
SNP_FB_0546508	3	1877	chr3	32034719	Chr03	31331715	×	-	-
SNP_FB_0546521	3	1878	chr3	32036453	Chr03	31333294	×	-	-
SNP_FB_0546523	3	1879	chr3	32036673	Chr03	31333514	×	-	-
RosBREED_SNP_TC_32129472_Lg3	3	1880	chr3	32129473	Chr03	31409185	×	-	-
SNP_FB_0546805	3	1881	chr3	32312727	Chr03	31597278	×	-	-
SNP_FB_0546811	3	1882	chr3	32313255	Chr03	31597829	×	-	-
SNP_FB_0546817	3	1883	chr3	32316366	Chr03	31600940	×	-	-
SNP_FB_0546818	3	1884	chr3	32316557	Chr03	31601131	×	-	-
SNP_FB_0546819	3	1885	chr3	32316607	Chr03	31601181	×	-	-
SNP_FB_0546827	3	1886	chr3	32317504	Chr03	31602090	×	-	-
SNP_FB_0546828	3	1887	chr3	32317699	Chr03	31602285	×	-	-
SNP_FB_0546834	3	1888	chr3	32318869	Chr03	31603455	×	-	-
SNP_FB_0974555	3	1889	NA	NA	Chr03	32252840	✓	3	53.247
SNP_FB_0974556	3	1890	NA	NA	Chr03	32252894	✓	3	54.81
SNP_FB_0975467	3	1891	NA	NA	Chr03	34618495	✓	3	54.457
SNP_FB_0552103	3	1892	chr3	36477152	Chr03	34735444	✓	3	59.703
SNP_FB_0552104	3	1893	chr3	36477155	Chr03	34735447	×	-	-
SNP_FB_0552107	3	1894	chr3	36477499	Chr03	34735791	✓	3	59.703
SNP_FB_0552121	3	1895	chr3	36479932	Chr03	34738202	✓	3	59.703
RosBREEDSNP_SNP_CT_36483536_Lg3_RosCOS1799_MAF40_107803_exon1	3	1896	chr3	36483537	Chr03	34741807	✓	3	55.494
RosBREEDSNP_SNP_GA_36531985_Lg3_RosCOS1799_MAF10_1623791_exon2	3	1897	chr3	36531986	Chr03	34814348	×	-	-
RosBREEDSNP_SNP_GA_36768517_Lg3_RosCOS3591_MAF30_1640680_exon1	3	1898	chr3	36768518	Chr03	35032847	×	-	-
RosBREEDSNP_SNP_CA_36780856_Lg3_RosCOS3591_MAF50_1686094_exon2	3	1899	chr3	36780857	Chr00	49018790	×	-	-
SNP_FB_0552732	3	1900	chr3	36844894	Chr03	35122165	×	-	-
SNP_FB_0552734	3	1901	chr3	36845128	Chr03	35122399	×	-	-
SNP_FB_0552753	3	1902	chr3	36849315	Chr03	35126100	×	-	-
SNP_FB_0552755	3	1903	chr3	36849589	Chr03	35126374	×	-	-
SNP_FB_0552771	3	1904	chr3	36851812	Chr03	35128591	×	-	-
SNP_FB_0552775	3	1905	chr3	36852459	Chr03	35129237	×	-	-
SNP_FB_0552782	3	1906	chr3	36853786	Chr03	35130564	×	-	-
SNP_FB_0553327	3	1907	chr3	37008870	Chr03	35349999	×	-	-
SNP_FB_0553333	3	1908	chr3	37010231	Chr03	35351360	×	-	-
SNP_FB_0553338	3	1909	chr3	37011613	Chr03	35352742	×	-	-
SNP_FB_0553340	3	1910	chr3	37012313	Chr03	35353441	×	-	-
SNP_FB_0553342	3	1911	chr3	37012904	Chr03	35354032	×	-	-
SNP_FB_0553343	3	1912	chr3	37012907	Chr03	35354035	×	-	-
SNP_FB_0553344	3	1913	chr3	37012969	Chr03	35354097	×	-	-
SNP_FB_0553348	3	1914	chr3	37013465	Chr03	35354597	×	-	-
RosBREEDSNP_SNP_TG_37069303_Lg3_00664_MAF40_MDP0000320472_exon4	3	1915	chr3	37013726	Chr03	35354858	×	-	-
RosBREEDSNP_SNP_TC_37060927_Lg3_00664_MAF20_1663233_exon1	3	1916	chr3	37071099	Chr03	35344888	×	-	-
GDsnp00664	3	1917	chr3	37110260	Chr03	35400768	✓	3	59.703
RosBREEDSNP_SNP_AG_37110581_Lg3_00664_MAF50_497449_exon2	3	1918	chr3	37110582	Chr03	35401090	✓	3	59.703
RosBREEDSNP_SNP_GT_37144010_Lg3_00664_MAF30_MDP0000319123_exon2	3	1919	chr3	37144011	Chr03	35434489	×	-	-
SNP_FB_0976061	3	1920	NA	NA	Chr03	35530521	✓	3	61.803
SNP_FB_0976063	3	1921	NA	NA	Chr03	35530760	✓	3	61.803
SNP_FB_1090645	3	1922	NA	NA	Chr03	35786138	✓	3	62.561
RosBREEDSNP_SNP_TC_37496618_Lg3_01822_MAF20_377044_exon1	3	1923	chr3	37495670	Chr03	35911134	✓	3	58.416
SNP_FB_0554331	3	1924	chr3	37503363	Chr03	35918829	✓	3	63.468
SNP_FB_0554332	3	1925	chr3	37504472	Chr03	35919983	✓	3	63.468
SNP_FB_0554339	3	1926	chr3	37508041	Chr03	35923552	×	-	-
SNP_FB_0554340	3	1927	chr3	37508212	Chr03	35923723	×	-	-
SNP_FB_0554347	3	1928	chr3	37509160	Chr03	35924671	×	-	-
SNP_FB_0554355	3	1929	chr3	37510993	Chr03	35926504	✓	3	58.416
SNP_FB_0554357	3	1930	chr3	37511423	Chr03	35926934	×	-	-
GDsnp01822	3	1931	chr3	37542080	Chr03	35955492	✓	3	63.468
RosBREEDSNP_SNP_TC_37545191_Lg3_01822_MAF30_263823_exon1	3	1932	chr3	37545192	Chr03	35958604	×	-	-
RosBREEDSNP_SNP_CT_37548828_Lg3_01822_MAF10_MDP0000275953_exon2	3	1933	chr3	37548829	Chr03	35962241	✓	3	58.416
SNP_FB_0554484	3	1934	chr3	37896521	Chr03	36206037	×	-	-
SNP_FB_0554485	3	1935	chr3	37897114	Chr03	36206630	✓	3	63.489
SNP_FB_0554488	3	1936	chr3	37898517	Chr03	36208033	✓	3	61.074
SNP_FB_0554490	3	1937	chr3	37898819	Chr03	36208335	×	-	-
SNP_FB_0557649	3	1938	chr3	39870704	Chr03	36244699	✓	3	63.468
SNP_FB_0557651	3	1939	chr3	39871208	Chr03	36244195	✓	3	63.468
SNP_FB_0557652	3	1940	chr3	39871315	Chr03	36244088	✓	3	63.468
SNP_FB_0557658	3	1941	chr3	39872603	Chr03	36242799	✓	3	61.159
SNP_FB_0557662	3	1942	chr3	39872954	Chr03	36242448	×	-	-
SNP_FB_0557663	3	1943	chr3	39873007	Chr03	36242395	✓	3	63.468
SNP_FB_0557669	3	1944	chr3	39874767	Chr03	36240635	×	-	-
SNP_FB_0557670	3	1945	chr3	39874798	Chr03	36240604	×	-	-
SNP_FB_0557678	3	1946	chr3	39877070	Chr03	36238331	✓	3	63.468
SNP_FB_0554546	3	1947	chr3	38009425	Chr03	36313374	✓	3	61.159
SNP_FB_0554551	3	1948	chr3	38010806	Chr03	36314755	×	-	-
SNP_FB_0554562	3	1949	chr3	38013060	Chr03	36316999	×	-	-
SNP_FB_0554586	3	1950	chr3	38016860	Chr03	36320797	×	-	-
SNP_FB_0554591	3	1951	chr3	38017487	Chr03	36321425	✓	3	63.468
SNP_FB_0554981	3	1952	chr3	38240942	Chr03	36513864	×	-	-
SNP_FB_0554982	3	1953	chr3	38240995	Chr03	36513917	×	-	-
RosBREEDSNP_SNP_GA_38241319_Lg3_snpCN897901_MAF40_44332_exon1	3	1954	chr3	38241320	Chr03	36514242	×	-	-
RosBREEDSNP_SNP_TG_38243554_Lg3_snpCN897901_MAF40_MDP0000267643_exon4	3	1955	chr3	38243555	Chr03	36516477	×	-	-
SNP_FB_0554983	3	1956	chr3	38244332	Chr03	36517254	×	-	-
RosBREEDSNP_SNP_GA_38252402_Lg3_snpCN897901_MAF30_517711_exon2	3	1957	chr3	38252403	Chr03	36525323	×	-	-
RosBREEDSNP_SNP_TG_38255070_Lg3_snpCN897901_MAF50_405974_exon1	3	1958	chr3	38255071	Chr03	36527991	×	-	-
RosBREEDSNP_SNP_AG_38257090_Lg3_snpCN897901_MAF10_MDP0000161765_exon2	3	1959	chr3	38257091	Chr03	36530011	×	-	-
RosBREEDSNP_SNP_CA_38265327_Lg3_snpCN897901_MAF20_146428_exon2	3	1960	chr3	38265328	Chr03	36538249	×	-	-
RosBREEDSNP_SNP_GA_38267677_Lg3_snpCN897901_MAF20_1688561_exon1	3	1961	chr3	38267678	Chr03	36540599	×	-	-
RosBREEDSNP_SNP_CT_38270178_Lg3_snpCN897901_MAF10_1638302_exon2	3	1962	chr3	38270179	Chr03	36543100	×	-	-
RosBREEDSNP_SNP_GA_38273471_Lg3_snpCN897901_MAF50_1683481_exon5	3	1963	chr3	38273472	Chr03	36546393	×	-	-
SNP_FB_0976350	3	1964	NA	NA	NA	NA	✓	3	64.547
SNP_FB_0976351	3	1965	NA	NA	Chr03	36679033	✓	3	64.547
SNP_FB_0976353	3	1966	chr3	38407043	Chr03	36683524	✓	3	64.547
GDsnp00319	3	1967	chr3	38430787	Chr03	36699784	✓	3	64.547
RosBREEDSNP_SNP_AG_38459727_Lg3_00319_MAF40_MDP0000278460_exon11	3	1968	chr3	38459728	Chr03	36736834	✓	3	64.547
SNP_FB_0555681	3	1969	chr3	38570291	Chr03	36841094	✓	3	65.617
SNP_FB_0555682	3	1970	chr3	38570880	Chr03	36841695	×	-	-
SNP_FB_0555705	3	1971	chr3	38575393	Chr03	36846210	×	-	-
SNP_FB_0976585	3	1972	NA	NA	Chr03	37089415	✓	3	65.617
SNP_FB_0976587	3	1973	NA	NA	Chr03	37089605	✓	3	65.617
SNP_FB_1090857	3	1974	NA	NA	Chr03	37109651	✓	3	65.617
SNP_FB_1090859	3	1975	NA	NA	Chr03	37110015	✓	3	65.617
SNP_FB_1090863	3	1976	NA	NA	Chr03	37111196	✓	3	65.617
SNP_FB_1090865	3	1977	NA	NA	Chr03	37112120	✓	3	65.617
SNP_FB_1090867	3	1978	NA	NA	Chr03	37113101	✓	3	65.617
SNP_FB_1090868	3	1979	NA	NA	Chr03	37113335	✓	3	65.617
SNP_FB_0556152	3	1980	chr3	38814426	Chr03	37065781	✓	3	65.617
SNP_FB_0556155	3	1981	chr3	38815249	Chr03	37066603	✓	3	65.617
SNP_FB_0556171	3	1982	chr3	38818926	Chr03	37070103	✓	3	65.617
SNP_FB_0556174	3	1983	chr3	38819456	Chr03	37070633	✓	3	65.617
SNP_FB_0556179	3	1984	chr3	38821086	Chr03	37072262	✓	3	65.617
SNP_FB_0556866	3	1985	chr3	39126058	Chr03	37357898	✓	3	65.617
SNP_FB_0556872	3	1986	chr3	39127212	Chr03	37359054	×	-	-
RosBREEDSNP_SNP_CT_39129145_Lg3_6910_MAF30_6910_exon1	3	1987	chr3	39129146	Chr03	37360992	×	-	-
RosBREEDSNP_SNP_GT_39129174_Lg3_6910_MAF20_6910_exon1	3	1988	chr3	39129175	NA	NA	×	-	-
SNP_FB_0556882	3	1989	chr3	39130787	Chr03	37362632	✓	3	65.617
SNP_FB_0556901	3	1990	chr3	39132917	Chr03	37364762	✓	3	65.617
SNP_FB_0556908	3	1991	chr3	39134135	Chr03	37365967	×	-	-
GDsnp01604	3	1992	NA	NA	Chr03	37082506	✓	3	65.617
SNP_FB_0556161	3	1993	NA	NA	Chr03	37067869	✓	3	65.617
SNP_FB_0797965	4	1994	NA	NA	Chr04	85846	✓	4	0.531
SNP_FB_0797962	4	1995	chr9	17324871	Chr04	86441	✓	4	0.531
SNP_FB_0797947	4	1996	chr9	17321851	Chr04	89461	✓	4	0.531
SNP_FB_0797940	4	1997	chr9	17320867	Chr04	90445	×	-	-
[truncated: 9,789 more rows]
